# Supplementary material for: Deep-Learning Algorithm and Concomitant Biomarker Identification for NSCLC Prediction Using Multi-Omics Data Integration
Source: Biomolecules. 2022 Dec 8;12(12):1839. doi: 10.3390/biom12121839 (PMC9775093; doi:10.3390/biom12121839)
Supplement: Supplementary file 1 [file biomolecules-12-01839-s001.zip]

Archive with 7 entries (7 files):
- Figure S1.tif
- Figure S2.tif
- Figure S3.tif
- Table S1.xlsx
- Table S2.xls
- Table S3.xlsx
- Table S4.xlsx
