# Supplementary material for: Deep-Learning Algorithm and Concomitant Biomarker Identification for NSCLC Prediction Using Multi-Omics Data Integration
Source: Biomolecules. 2022 Dec 8;12(12):1839. doi: 10.3390/biom12121839 (PMC9775093; doi:10.3390/biom12121839)
Supplement: Supplementary file 1 [file biomolecules-12-01839-s001.zip › Table S1.xlsx]

## Sheet: RNA-Seq_Features
Ensemble Gene ID	Gene Symbol	Log2 Fold Change	Chromosome No.	GRCh38, start	GRCh38, end	Length	Strand	Gene Type
ENSG00000185303	SFTPA2	2.70704	10	79555852	79560407	4555	-	Protein coding
ENSG00000122852	SFTPA1	2.85942	10	79610939	79615455	4516	+	Protein coding
ENSG00000205420	KRT6A	-5.47305	12	52487176	52493257	6081	-	Protein coding
ENSG00000128422	KRT17	-2.56527	17	41619442	41624842	5400	-	Protein coding
ENSG00000168484	SFTPC	4.72894	8	22156913	22164479	7566	+	Protein coding
ENSG00000169474	SPRR1A	-3.44057	1	152985231	152985500	269	+	Protein coding
ENSG00000128016	ZFP36	1.86309	19	39406847	39409412	2565	+	Protein coding
ENSG00000186847	KRT14	-3.71643	17	41582279	41586895	4616	-	Protein coding
ENSG00000170345	FOS	1.75182	19	45467995	45475179	7184	+	Protein coding
ENSG00000118785	SPP1	-4.84718	4	87975667	87983532	7865	+	Protein coding
ENSG00000110492	MDK	-3.01037	11	46380756	46383837	3081	+	Protein coding
ENSG00000124102	PI3	-3.05023	20	45174902	45176544	1642	+	Protein coding
ENSG00000211892	IGHG4	-3.66422	14	105620506	105626066	5560	-	IG C gene
ENSG00000120738	EGR1	1.90616	5	138465479	138469303	3824	+	Protein coding
ENSG00000171401	KRT13	-1.78528	17	41500981	41505705	4724	-	Protein coding
ENSG00000171346	KRT15	-2.52108	17	41513745	41522529	8784	-	Protein coding
ENSG00000159228	CBR1	-1.72367	21	36069941	36073166	3225	+	Protein coding
ENSG00000186832	KRT16	-4.60495	17	41609778	41615899	6121	-	Protein coding
ENSG00000176153	GPX2	-5.85408	14	64939152	64942905	3753	-	Protein coding
ENSG00000146674	IGFBP3	-2.06547	7	45912245	45921874	9629	-	Protein coding
ENSG00000169469	SPRR1B	-5.85761	1	153031203	153032900	1697	+	Protein coding
ENSG00000196754	S100A2	-3.23556	1	153561108	153567890	6782	-	Protein coding
ENSG00000204305	AGER	5.00073	6	32180968	32184322	3354	-	Protein coding
ENSG00000163993	S100P	-4.95873	4	6693878	6697170	3292	+	Protein coding
ENSG00000167656	LY6D	-5.69791	8	142784882	142786539	1657	-	Protein coding
ENSG00000173457	PPP1R14B	-2.0542	11	64244479	64246943	2464	-	Protein coding
ENSG00000241794	SPRR2A	-2.9716	1	153056120	153057512	1392	-	Protein coding
ENSG00000137309	HMGA1	-2.3009	6	34236873	34246231	9358	+	Protein coding
ENSG00000179967	PPP1R14BP3	-2.01975	4	139114930	139115374	444	-	Processed pseudogene
ENSG00000163209	SPRR3	-4.28778	1	153001747	153003856	2109	+	Protein coding
ENSG00000185479	KRT6B	-3.86001	12	52446651	52452146	5495	-	Protein coding
ENSG00000099860	GADD45B	1.79651	19	2476122	2478259	2137	+	Protein coding
ENSG00000166482	MFAP4	2.69135	17	19383442	19387190	3748	-	Protein coding
ENSG00000122861	PLAU	-2.60934	10	73909177	73917496	8319	+	Protein coding
ENSG00000165474	GJB2	-4.51577	13	20187463	20192938	5475	-	Protein coding
ENSG00000130600	H19	-3.41079	11	1995176	2001470	6294	-	LncRNA
ENSG00000102575	ACP5	1.81999	19	11574660	11579008	4348	-	Protein coding
ENSG00000133636	NTS	-4.59436	12	85874295	85882992	8697	+	Protein coding
ENSG00000105388	CEACAM5	-4.8101	19	41708585	41730433	21848	+	Protein coding
ENSG00000110680	CALCA	-8.26568	11	14966668	14972351	5683	-	Protein coding
ENSG00000104140	RHOV	-3.43406	15	40872214	40874234	2020	-	Protein coding
ENSG00000211445	GPX3	2.25062	5	151020438	151028992	8554	+	Protein coding
ENSG00000143320	CRABP2	-5.5594	1	156699606	156705816	6210	-	Protein coding
ENSG00000029993	HMGB3	-3.39939	X	150980509	150990771	10262	+	Protein coding
ENSG00000130821	SLC6A8	-1.83204	X	153687926	153696588	8662	+	Protein coding
ENSG00000187134	AKR1C1	-3.08585	10	4963253	4983283	20030	+	Protein coding
ENSG00000175899	A2M	1.91021	12	9067664	9116229	48565	-	Protein coding
ENSG00000108602	ALDH3A1	-1.83917	17	19737984	19748943	10959	-	Protein coding
ENSG00000099994	SUSD2	2.02154	22	24181487	24189106	7619	+	Protein coding
ENSG00000196611	MMP1	-5.04217	11	102789401	102798160	8759	-	Protein coding
ENSG00000145824	CXCL14	-4.2512	5	135570679	135579279	8600	-	Protein coding
ENSG00000067082	KLF6	1.87002	10	3775996	3785281	9285	-	Protein coding
ENSG00000125740	FOSB	3.2866	19	45467995	45475179	7184	+	Protein coding
ENSG00000171564	FGB	-8.8606	4	154563011	154572807	9796	+	Protein coding
ENSG00000096696	DSP	-2.11166	6	7541617	7586714	45097	+	Protein coding
ENSG00000081041	CXCL2	2.47513	4	74097040	74099196	2156	-	Protein coding
ENSG00000117394	SLC2A1	-3.49486	1	42925353	42958893	33540	-	Protein coding
ENSG00000163216	SPRR2D	-4.70241	1	153039732	153041931	2199	-	Protein coding
ENSG00000124466	LYPD3	-3.42924	19	43460787	43465608	4821	-	Protein coding
ENSG00000164266	SPINK1	-6.67983	5	147824572	147831671	7099	-	Protein coding
ENSG00000165507	C10orf10	1.8205	10	44970981	44978809	7828	-	Protein coding
ENSG00000244734	HBB	4.25582	11	5225464	5229395	3931	-	Protein coding
ENSG00000151632	AKR1C2	-4.48843	10	4987400	5018031	30631	-	Protein coding
ENSG00000181019	NQO1	-2.98207	16	69706996	69726668	19672	-	Protein coding
ENSG00000169442	CD52	2.40361	1	26317958	26320523	2565	+	Protein coding
ENSG00000188536	HBA2	4.1276	16	172876	173710	834	+	Protein coding
ENSG00000100985	MMP9	-1.95075	20	46008908	46016561	7653	+	Protein coding
ENSG00000125810	CD93	2.27443	20	23079360	23086324	6964	-	Protein coding
ENSG00000182481	KPNA2	-1.98368	17	68035636	68047364	11728	+	Protein coding
ENSG00000179820	MYADM	2.00968	19	53864763	53876435	11672	+	Protein coding
ENSG00000117399	CDC20	-3.81861	1	43358981	43363203	4222	+	Protein coding
ENSG00000159713	TPPP3	2.24666	16	67389809	67393518	3709	-	Protein coding
ENSG00000175063	UBE2C	-4.20084	20	45812576	45816957	4381	+	Protein coding
ENSG00000178919	FOXE1	-4.43035	9	97853226	97856717	3491	+	Protein coding
ENSG00000181218	HIST3H2A	-2.35995	1	228456979	228457873	894	-	Protein coding
ENSG00000176435	CLEC14A	2.36035	14	38254000	38256093	2093	-	Protein coding
ENSG00000122952	ZWINT	-2.6368	10	56357227	56361273	4046	-	Protein coding
ENSG00000183010	PYCR1	-3.71457	17	81932384	81942412	10028	-	Protein coding
ENSG00000167244	IGF2	-2.21649	11	2129112	2141238	12126	-	Protein coding
ENSG00000149021	SCGB1A1	3.29857	11	62405103	62423195	18092	+	Protein coding
ENSG00000081277	PKP1	-2.10388	1	201283452	201332993	49541	+	Protein coding
ENSG00000229035	SPRR2C	-2.13656	1	153140491	153140709	218	-	Unprocessed pseudogene
ENSG00000107317	PTGDS	1.80314	9	136975092	136981742	6650	+	Protein coding
ENSG00000256812	CAPNS2	-2.51753	16	55566684	55567687	1003	+	Protein coding
ENSG00000185432	METTL7A	1.97546	12	50923472	50932510	9038	+	Protein coding
ENSG00000139352	ASCL1	-4.92968	12	102957674	102960513	2839	+	Protein coding
ENSG00000154277	UCHL1	-3.54071	4	41256413	41268455	12042	+	Protein coding
ENSG00000172236	TPSAB1	1.77784	16	1240379	1242554	2175	+	Protein coding
ENSG00000163207	IVL	-4.22226	1	152908546	152911886	3340	+	Protein coding
ENSG00000144485	HES6	-2.79461	2	238238267	238240662	2395	-	Protein coding
ENSG00000159166	LAD1	-1.96926	1	201380833	201399915	19082	-	Protein coding
ENSG00000141934	PLPP2	-2.29559	19	281040	291403	10363	-	Protein coding
ENSG00000131471	AOC3	2.69198	17	42851184	42858130	6946	+	Protein coding
ENSG00000279117	TEC	1.86658	11	75260129	75262466	2337	-	TEC
ENSG00000006118	TMEM132A	-1.9576	11	60924460	60937159	12699	+	Protein coding
ENSG00000169583	CLIC3	1.86417	9	136994608	136996568	1960	-	Protein coding
ENSG00000099953	MMP11	-5.13526	22	23768226	23784316	16090	+	Protein coding
ENSG00000104738	MCM4	-2.19847	8	47960185	47978160	17975	+	Protein coding
ENSG00000261116	RP3-523K23.2	-3.17504	6	54943167	54945099	1932	+	LncRNA
ENSG00000127528	KLF2	1.84125	19	16324826	16328685	3859	+	Protein coding
ENSG00000197381	ADARB1	1.85463	21	45073853	45226560	152707	+	Protein coding
ENSG00000101938	CHRDL1	2.36305	X	110673856	110795819	121963	-	Protein coding
ENSG00000266559	MIR4530	1.81517	19	39409623	39409678	55	-	MiRNA
ENSG00000165197	VEGFD	3.58549	X	15345596	15384413	38817	-	Protein coding
ENSG00000183807	FAM162B	2.33281	6	116752197	116765719	13522	-	Protein coding
ENSG00000276668	RP11-35J10.7	3.50374	11	7699562	7699988	426	-	LncRNA
ENSG00000138735	PDE5A	1.73566	4	119494397	119628804	134407	-	Protein coding
ENSG00000133800	LYVE1	3.30442	11	10556966	10611689	54723	-	Protein coding
ENSG00000189292	FAM150B	3.08531	2	279558	288851	9293	-	Protein coding
ENSG00000126895	AVPR2	1.98381	X	153902531	153907166	4635	+	Protein coding
ENSG00000176438	SYNE3	1.84434	14	95407266	95516650	109384	-	Protein coding
ENSG00000104974	LILRA1	1.71437	19	54593582	54602381	8799	+	Protein coding
ENSG00000211692	TRGJP1	2.5237	7	38276259	38276318	59	-	TR J gene
ENSG00000173517	PEAK1	1.73939	15	77100656	77420144	319488	-	Protein coding
ENSG00000154721	JAM2	2.5841	21	25639258	25717562	78304	+	Protein coding
ENSG00000087589	CASS4	1.99426	20	56412112	56460387	48275	+	Protein coding
ENSG00000134256	CD101	2.79744	1	117001750	117036552	34802	+	Protein coding
ENSG00000252103	RNU6-917P	2.48329	20	1529056	1529159	103	-	SnRNA
ENSG00000101331	CCM2L	2.59382	20	32010438	32032180	21742	+	Protein coding
ENSG00000007908	SELE	2.98968	1	169722640	169764705	42065	-	Protein coding
ENSG00000151718	WWC2	2.42195	4	183099257	183320777	221520	+	Protein coding
ENSG00000103175	WFDC1	1.89418	16	84294846	84329844	34998	+	Protein coding
ENSG00000130052	STARD8	2.26292	X	68647666	68725842	78176	+	Protein coding
ENSG00000180061	TMEM150B	1.86263	19	55312801	55334048	21247	-	Protein coding
ENSG00000252335	RNU6-62P	1.71827	13	95019235	95019336	101	+	SnRNA
ENSG00000238243	OR2W3	2.14759	1	247895587	247896531	944	+	Protein coding
ENSG00000092051	JPH4	2.61847	14	23568035	23578790	10755	-	Protein coding
ENSG00000088320	REM1	1.7588	20	31475288	31484895	9607	+	Protein coding
ENSG00000272784	RP11-335L23.5	2.39638	4	183094423	183095056	633	-	LncRNA
ENSG00000272411	RP11-44B19.1	2.91371	5	148970340	148970653	313	+	LncRNA
ENSG00000233251	AC007743.1	1.90947	2	56173534	56185870	12336	-	LncRNA
ENSG00000111961	SASH1	1.92734	6	148272304	148552044	279740	+	Protein coding
ENSG00000274624	RP11-49G2.3	2.00038	12	22104491	22105320	829	-	LncRNA
ENSG00000185972	CCIN	2.02269	9	36169388	36171334	1946	+	Protein coding
ENSG00000106178	CCL24	2.51571	7	75810825	75823356	12531	-	Protein coding
ENSG00000173627	APOBEC4	1.96962	1	183646275	183653316	7041	-	Protein coding
ENSG00000166265	CYYR1	2.33807	21	26466209	26573286	107077	-	Protein coding
ENSG00000237887	RPL23AP32	2.34452	2	54529343	54529801	458	+	Processed pseudogene
ENSG00000153902	LGI4	1.72819	19	35124513	35142451	17938	-	Protein coding
ENSG00000154175	ABI3BP	2.57181	3	100749156	100993515	244359	-	Protein coding
ENSG00000165124	SVEP1	2.16316	9	110365248	110579880	214632	-	Protein coding
ENSG00000174099	MSRB3	1.9314	12	65278643	65491430	212787	+	Protein coding
ENSG00000264395	MIR3193	2.24352	20	31607186	31607240	54	+	MiRNA
ENSG00000225792	SNX10-AS1	1.99366	7	26369310	26376701	7391	-	LncRNA
ENSG00000168589	DYNLRB2	2.08281	16	80540734	80550811	10077	+	Protein coding
ENSG00000126785	RHOJ	1.94357	14	63204114	63293508	89394	+	Protein coding
ENSG00000109771	LRP2BP	1.74286	4	185363872	185395924	32052	-	Protein coding
ENSG00000035664	DAPK2	2.02033	15	63907036	64072033	164997	-	Protein coding
ENSG00000261706	LINC00165	2.53983	21	44994362	44995185	823	-	LncRNA
ENSG00000135917	SLC19A3	2.98534	2	227683763	227718028	34265	-	Protein coding
ENSG00000222046	DCDC2B	1.77858	1	32209089	32216192	7103	+	Protein coding
ENSG00000138722	MMRN1	2.4436	4	89879532	89954629	75097	+	Protein coding
ENSG00000038945	MSR1	2.36323	8	16107878	16567490	459612	-	Protein coding
ENSG00000226212	TRGV6	2.21098	7	38340700	38340998	298	-	TR V pseudogene
ENSG00000105509	HAS1	3.52648	19	51713112	51723991	10879	-	Protein coding
ENSG00000257542	OR7E47P	2.21753	12	52084744	52108261	23517	+	Transcribed unprocessed pseudogene
ENSG00000103313	MEFV	1.77046	16	3242027	3256633	14606	-	Protein coding
ENSG00000164849	GPR146	2.33146	7	1044546	1059261	14715	+	Protein coding
ENSG00000135218	CD36	2.92798	7	80369575	80679277	309702	+	Protein coding
ENSG00000120156	TEK	3.3327	9	27109141	27230174	121033	+	Protein coding
ENSG00000104967	NOVA2	2.49422	19	45933734	45974044	40310	-	Protein coding
ENSG00000069702	TGFBR3	2.61453	1	91680343	91906335	225992	-	Protein coding
ENSG00000116194	ANGPTL1	2.4707	1	178849535	178871077	21542	-	Protein coding
ENSG00000244953	Novel lncRNA	2.71986	11	43943787	43947206	3419	-	LncRNA
ENSG00000275612	Novel lncRNA	3.50266	11	7698951	7699393	442	-	LncRNA
ENSG00000215771	LRRC37A14P	1.93784	22	41189727	41190188	461	-	Processed pseudogene
ENSG00000158352	SHROOM4	1.78654	X	50586796	50814302	227506	-	Protein coding
ENSG00000162520	SYNC	1.88297	1	32679906	32703596	23690	-	Protein coding
ENSG00000115361	ACADL	3.20856	2	210187126	210225447	38321	-	Protein coding
ENSG00000164530	PI16	3.53882	6	36948263	36964837	16574	+	Protein coding
ENSG00000260871	CTD-2373J6.1	1.72884	5	90388468	90389363	895	-	LncRNA
ENSG00000163060	TEKT4	1.86048	2	94871430	94876823	5393	+	Protein coding
ENSG00000164935	DCSTAMP	2.23366	8	104339087	104356689	17602	+	Protein coding
ENSG00000172322	CLEC12A	1.90043	12	9951316	9995694	44378	+	Protein coding
ENSG00000183644	C11orf88	2.52526	11	111514778	111537043	22265	+	Protein coding
ENSG00000198873	GRK5	2.57721	10	119207571	119459745	252174	+	Protein coding
ENSG00000149575	SCN2B	1.90198	11	118162806	118176639	13833	-	Protein coding
ENSG00000160801	PTH1R	1.93716	3	46877721	46903799	26078	+	Protein coding
ENSG00000091106	NLRC4	2.12272	2	32224453	32265732	41279	-	Protein coding
ENSG00000101307	SIRPB1	2.85821	20	1561385	1620061	58676	-	Protein coding
ENSG00000186417	GLDN	2.56008	15	51341655	51408005	66350	+	Protein coding
ENSG00000267107	PCAT19	2.52935	19	41449520	41501223	51703	-	LncRNA
ENSG00000252410	RNU5B-3P	2.39982	3	45034474	45034588	114	-	SnRNA
ENSG00000111339	ART4	2.27137	12	14825569	14843526	17957	-	Protein coding
ENSG00000150048	CLEC1A	2.38785	12	10069554	10111627	42073	-	Protein coding
ENSG00000278702	Metazoa_SRP	2.80043	1	35399997	35400319	322	+	Misc RNA
ENSG00000260398	RP11-594N15.3	2.39943	8	78605952	78609705	3753	+	LncRNA
ENSG00000279447	RP4-737E23.6	2.02778	20	23071547	23072722	1175	-	TEC
ENSG00000267505	Novel lncRNA	1.99325	17	44793199	44794474	1275	+	LncRNA
ENSG00000185010	F8	1.87696	X	154835788	155026940	191152	-	Protein coding
ENSG00000199482	RNU6-633P	2.24764	16	10496272	10496374	102	+	SnRNA
ENSG00000196329	GIMAP5	1.77443	7	150722253	150750033	27780	+	Protein coding
ENSG00000147206	NXF3	2.01306	X	103075810	103093143	17333	-	Protein coding
ENSG00000145147	SLIT2	2.55845	4	20251905	20620561	368656	+	Protein coding
ENSG00000215595	C20orf202	2.6476	20	1203454	1208279	4825	+	Protein coding
ENSG00000183722	LHFP	1.76293	13	39209116	39603528	394412	-	Protein coding
ENSG00000101282	RSPO4	2.30877	20	958452	1002311	43859	-	Protein coding
ENSG00000133401	PDZD2	2.28491	5	31639131	32110932	471801	+	Protein coding
ENSG00000146250	PRSS35	2.20053	6	83512534	83525704	13170	+	Protein coding
ENSG00000205716	FAM183DP	2.20328	2	102249857	102250255	398	-	Processed pseudogene

## Sheet: DNA_Methyl_Features
CpG site_ID	abs(diff)	AddressA_ID	AlleleA_ProbeSeq	AddressB_ID	AlleleB_ProbeSeq	Infinium_Design_Type	Next_Base	Color_Channel	Forward_Sequence	Genome_Build	CHR	MAPINFO	SourceSeq	Chromosome_36	Coordinate_36	Strand	Probe_SNPs	Probe_SNPs_10	Random_Loci	Methyl27_Loci	UCSC_RefGene_Name	UCSC_RefGene_Accession	UCSC_RefGene_Group	UCSC_CpG_Islands_Name	Relation_to_UCSC_CpG_Island	Phantom	DMR	Enhancer	HMM_Island	Regulatory_Feature_Name	Regulatory_Feature_Group	DHS	Regulatory_Feature_Group	DHS
cg26799474	0.387499	29632486	ATCTAAACACCAATAAACCRAATAAAACAAATACCAATTAAAACCTTCCC	0	0	II	0	0	TACTGTTCCCTATCTAGACACCAGTGGGCCGAGTGGAGCAGATGCCAGTTGGGACCTTCC[CG]CCCTCTCTTTGGTTATTAATCCATTATTGTTCCCTGTACACTGGTATGAGTGGATGGGGG	37	2	202098951	TCTAGACACCAGTGGGCCGAGTGGAGCAGATGCCAGTTGGGACCTTCCCG	2	201807196	R	0	0	0	TRUE	CASP8;CASP8;CASP8;CASP8	NM_001080124;NM_033355;NM_033358;NM_001228	5'UTR;5'UTR;5'UTR;5'UTR	0	0	0	0	0	0	0	0	0	0	0
cg25247520	0.432338	19750441	ATTCRCTATAACCACAAAACTATATCAAATTAAACAAATCTCAACTTATC	0	0	II	0	0	GACTGTGTCTGCTGTGTTGTCTGTTATAAGATGTTTCAGACCTATTTTGCATACTGGCAG[CG]ACAAGTTGAGACTTGTTCAACTTGACACAGTCCTGTGGTCATAGCGAATCTTTCTAAAGC	37	8	128808017	TTCGCTATGACCACAGGACTGTGTCAAGTTGAACAAGTCTCAACTTGTCG	8	128877199	F	0	0	0	0	MIR1204;PVT1	NR_031609;NR_003367	TSS200;Body	chr8:128806081-128806899	S_Shore	0	RDMR	0	0	0	0	0	0	0
cg02253760	-0.398129	58631384	ATATTTATTCCCATACACATCTACAAAACAACTTATAAACCTATTATCCA	51757378	GTATTTATTCCCGTACGCGTCTACGAAACGACTTATAAACCTATTATCCG	I	A	Red	TTCAGCTTTAGAAAATTTATTGTTTTAATTTGCCAGCCGTAAGTACGGTCAGAAAGAAGC[CG]GACAACAGGCCCACAAGCCGCCCCGCAGACGCGCACGGGAACAAACACGAACACGTTGTG	37	3	147077616	GTGTTTGTTCCCGTGCGCGTCTGCGGGGCGGCTTGTGGGCCTGTTGTCCG	3	148560306	F	0	0	0	0	0	0	0	chr3:147077115-147077672	Island	0	CDMR	0	3:148560306-148560362	0	0	0	0	0
cg03171770	-0.405522	63753414	AAAAATAAAACCAAACCTCCCTACAAAACAAAACCATAAAACAAAAAACA	31638494	AAAAATAAAACCGAACCTCCCTACGAAACAAAACCGTAAAACGAAAAACG	I	A	Red	CGCTGCGTCCAGAGAGATGGGGCCGAGCCTCCCTGCGGAGCAGAACCGTGGGACGGAGGG[CG]GTGGGCTCCGCAGGGAGGGGGCGCAGTCCGGGACAGACCCCAGCACAGGCTCCTTCCACC	37	10	43393728	CGCCCTCCGTCCCACGGTTCTGCTCCGCAGGGAGGCTCGGCCCCATCTCT	10	42713734	R	0	0	0	0	0	0	0	chr10:43393476-43394417	Island	0	0	0	10:42713170-42714555	0	0	0	0	0
cg03078363	-0.389807	37712341	CAAATAATCCCCATTCCAATAATAAAACAACAAAAACATTTAAAAAAACA	24651301	CGAATAATCCCCATTCCGATAATAAAACGACGAAAACATTTAAAAAAACG	I	C	Grn	GTAAAAACCCGTTTTATGGGGGAACGTAATTGTGAGCGGGATGCGCTCTCTTTAGAATCG[CG]TCCTCCCAAATGCTCCCGCCGTCCCATTACCGGAATGGGGACCATTCGGCTGCTGCAGAT	37	12	54408664	CGAATGGTCCCCATTCCGGTAATGGGACGGCGGGAGCATTTGGGAGGACG	12	52694931	F	0	0	0	0	0	0	0	chr12:54408426-54408713	Island	0	0	0	12:52694626-52694964	12:54408636-54409239	Unclassified_Cell_type_specific	0	0	0
cg03078269	-0.485278	58797503	CACAAAACTACAACACAAAACAAAAAACAAAACTAAAAAATCCTACAACA	25771366	CGCAAAACTACAACGCGAAACGAAAAACGAAACTAAAAAATCCTACAACG	I	A	Red	TGTGCCTCGGTCCAGACGGCGCTGCCGATTTTCCAAGGAGAGGCCGTGGCCCGCGTCCGC[CG]CTGCAGGACTCCCCAGCTTCGCCCTCCGCTCCGCGCTGCAGCCCTGCGCGGTGCTCTCGG	37	12	54354974	CGCAGGGCTGCAGCGCGGAGCGGAGGGCGAAGCTGGGGAGTCCTGCAGCG	12	52641241	F	0	0	0	0	0	0	0	chr12:54354529-54355491	Island	0	DMR	0	12:52640797-52641758	12:54354974-54355111	Unclassified_Cell_type_specific	0	0	0
cg03048654	-0.437889	42769312	TCTACACACAATTTTCCTCTTTCAAATATTCCTAAAAATAATCAACAACA	24657486	TCTACGCGCAATTTTCCTCTTTCAAATATTCCTAAAAATAATCGACAACG	I	A	Red	AAGCCCCTGGGGTCTGCGCGCAGTTTTCCTCTTTCAAATATTCCTAGGAATAGTCGGCAG[CG]GCAGCAGCCGCAGCAGCCGCGGATCTAGAGCAAACGTCCTGTGCTTTGGAGTTAGAACCA	37	10	118893138	TCTGCGCGCAGTTTTCCTCTTTCAAATATTCCTAGGAATAGTCGGCAGCG	10	118883128	R	0	0	0	0	VAX1;VAX1	NM_001112704;NM_199131	3'UTR;Body	chr10:118893527-118894432	N_Shore	0	DMR	0	10:118882882-118883269	0	0	0	0	0
cg02798576	-0.417851	38742398	CTCAAAAAACAACCACTTAAACCTAACACAAAATACCTAACCCAAAAACA	66796459	CTCAAAAAACAACCGCTTAAACCTAACGCAAAATACCTAACCCGAAAACG	I	A	Red	CTGCCCAGGGTCCTCAAGAGACAACCGCTTAGGCCTGGCGCAAGGTACCTGGCCCGGGAG[CG]GCTGGGGCGGCGGAATTTGGGGTAGAGGGGCACCCGTGGGCCGGCTGGTGGGGAGGAGAC	37	10	101290168	CTCAAGAGACAACCGCTTAGGCCTGGCGCAAGGTACCTGGCCCGGGAGCG	10	101280158	R	0	0	0	0	0	0	0	chr10:101290025-101290338	Island	0	RDMR	0	10:101279662-101280428	0	0	0	0	0
cg02694427	-0.422511	42727502	CCTATCCTCTTATTCCCAATTATAACTAAATACTATTACAAACACAACCA	31665313	CCTATCCTCTTATTCCCGATTATAACTAAATACTATTACGAACGCAACCG	I	A	Red	CAATCGTCTGAGCCTGTCCTCTTATTCCCGGTTGTAACTAAATACTGTTGCGAGCGCAGC[CG]AAGCCCTTTGTTGGAGATGTGTGAGCGCAGTCTCTACAGAGCGGGCTATGTGGGCTCGCT	37	2	176964512	CGGCTGCGCTCGCAACAGTATTTAGTTACAACCGGGAATAAGAGGACAGG	2	176672758	R	0	0	0	0	HOXD12	NM_021193	TSS200	chr2:176964062-176965509	Island	0	CDMR	0	2:176672309-176673743	0	0	0	0	0
cg02561482	-0.39402	22645508	AACACCCAATCATATTAAAAACATAAAATCAACCACTAAAAAAACTACCA	64639504	AACGCCCAATCGTATTAAAAACATAAAATCAACCGCTAAAAAAACTACCG	I	A	Red	GTGTGGGCCACAGGCGCCCAGTCGTGTTGAGGACATAGAATCAGCCGCTGGAGGGGCTGC[CG]ACTGCGCGGGCCCTTCCCGCTCTCGGTCTCACCCTAAGGGCTAAGGCGACCGAGAAAGCC	37	6	50813551	CGGCAGCCCCTCCAGCGGCTGATTCTATGTCCTCAACACGACTGGGCGCC	6	50921510	R	0	0	0	0	TFAP2B	NM_003221	3'UTR	chr6:50813314-50813699	Island	0	0	0	6:50921228-50921944	0	0	0	0	0
cg02391713	-0.517203	70632454	AATTTACCAAAACACAACAAAAAAAATCAAAACAATTTACCCAACAAACA	38672301	AATTTACCAAAACGCGACGAAAAAAATCAAAACAATTTACCCGACGAACG	I	A	Red	TTACCGCCAAGTGGTTTACCAAAACGCGGCGGAAGGAATCAGGACAGTTTGCCCGACGGG[CG]GGTCGGCGGCTTTCAGGCGGGAGAGATCTTGCCAGGGGCAGAGAGAGATCCCGAAAATCG	37	6	105400985	CGCCCGTCGGGCAAACTGTCCTGATTCCTTCCGCCGCGTTTTGGTAAACC	6	105507678	R	0	0	0	0	0	0	0	chr6:105400877-105401149	Island	0	RDMR	0	6:105507571-105507913	0	0	0	0	0
cg02235562	-0.410623	35757403	AACACAAAAACAAAAATCAACACAAAATCTCCCCAAAACAAAAATAAACA	25788431	AACGCAAAAACAAAAATCAACGCGAAATCTCCCCGAAACAAAAATAAACG	I	A	Red	GCCCAGCTGTCAGGCGCAAGGGCAGAGGTCAGCGCGGGGTCTCCCCGGAGCAGGAGTGAG[CG]GCGAGTGACAGGTGCAGCCGCGCCATCCCCAAGCATCCCGGAACCTGGCCCGGAGGCTGC	37	13	36729137	GGCGCAAGGGCAGAGGTCAGCGCGGGGTCTCCCCGGAGCAGGAGTGAGCG	13	35627137	R	0	0	0	0	0	0	0	chr13:36728962-36729267	Island	0	0	0	13:35626980-35627379	0	0	0	0	0
cg02155398	-0.402442	30650338	CAAAATTCTAAAAATACACAAAAAACCACTTCTAATCACACATAAACACA	25601342	CAAAATTCTAAAAATACACAAAAAACCGCTTCTAATCGCGCGTAAACACG	I	T	Red	AGAGGCCAGCGGGAACGGTGGCCTCGGGTGTGTGGGGGTGAGGGGTGTGGTGTGTGTGCA[CG]TGTTCACGCGCGACTAGAAGCGGTTCCTTGTGCATTTCTAGAATCTTGTAGATGTGTTTT	37	2	45160490	CAAGATTCTAGAAATGCACAAGGAACCGCTTCTAGTCGCGCGTGAACACG	2	45013994	F	0	0	0	0	0	0	0	chr2:45161427-45163058	N_Shore	0	DMR	0	2:45013872-45014017	0	0	0	0	0
cg02036261	-0.390642	19745419	CATATTAAAAAAACACTCTTCACATTCACTCAACCTAATAACCAAAATCA	68668446	CATATTAAAAAAACACTCTTCACGTTCGCTCGACCTAATAACCAAAATCG	I	A	Red	ACCCGGCAAAGTCATGTTGAAAAAACACTCTTCACGTTCGCTCGGCCTGGTGACCAGGGT[CG]GGGACCACGACAACCGGGGGTTGGGAGGCTGCGTAATTACAACCCAGGGTGGTTTGGATT	37	14	57276057	CATGTTGAAAAAACACTCTTCACGTTCGCTCGGCCTGGTGACCAGGGTCG	14	56345810	R	0	0	0	0	OTX2	NM_021728	5'UTR	chr14:57274607-57276840	Island	0	0	0	14:56344735-56345844	14:57275544-57276144	Unclassified_Cell_type_specific	0	0	0
cg01972751	-0.404589	73737414	AAATAATACCAATAACAAAAAATAAAACAACAAACAACAATAACAAAACA	63635426	GAATAATACCGATAACGAAAAATAAAACGACGAACAACGATAACGAAACG	I	T	Red	AGTGGGGAGGCCGGATGGTGCCGATGGCGGGAAGTGAGGCGGCGGACAGCGGTGACGAGG[CG]TTGCCAGATGAGAGCGCGCCGCCCAAGATGGGGTGCACCGGGTGCACGGAGTTGGCCGCG	37	6	137814728	CGCCTCGTCACCGCTGTCCGCCGCCTCACTTCCCGCCATCGGCACCATCC	6	137856421	R	0	0	0	0	OLIG3	NM_175747	1stExon	chr6:137814355-137815202	Island	0	0	TRUE	6:137855946-137857018	6:137813717-137815086	Unclassified_Cell_type_specific	TRUE	0	0
cg01959730	-0.430313	51804386	ATAAAAAATCACAATTAAATACCACCCAAACTCATCCAAATACCACTACA	11603374	ATAAAAAATCGCAATTAAATACCACCCGAACTCATCCAAATACCGCTACG	I	T	Red	TTGGGGGCAAAGGTAAGGGGTCGCAGTTGAATGCCACCCGAACTCATCCAGATGCCGCTG[CG]TTCAAGCTCTCCCAGCACCCGCGGCCGAAGTAAATAACAATTCTCTTAATGCTAAGGCAG	37	1	119548825	CGCAGCGGCATCTGGATGAGTTCGGGTGGCATTCAACTGCGACCCCTTAC	1	119350348	R	0	0	0	0	0	0	0	chr1:119549144-119551320	N_Shore	0	RDMR	0	1:119350326-119350427	0	0	0	0	0
cg01791371	-0.387507	51721307	AAACCCTAAAACCACCAAATCCAATAAACAACTTACAATAACCCAAAACA	46802376	AAACCCTAAAACCGCCAAATCCGATAAACGACTTACAATAACCCAAAACG	I	C	Grn	GGCCCAGCGCAGGGACCCTGAGACCGCCAGATCCGGTGGGCGGCTTACAGTGGCCCAGAA[CG]CACCCGCCGGCTCGTGTTAGCGGGTTAAGGGCTTGATTAAAAATAGTGCTGGAAGGAAGA	37	6	50817193	GGACCCTGAGACCGCCAGATCCGGTGGGCGGCTTACAGTGGCCCAGAACG	6	50925152	R	0	0	0	0	0	0	0	chr6:50818180-50818431	N_Shore	0	0	0	6:50925116-50925167	0	0	0	0	0
cg01708273	-0.395222	23723461	TATAACAAAACATTTACATTTACCATTTTCCCCTTATTAAAATCCACTCA	52690418	TATAACGAAACGTTTACATTTACCATTTTCCCCTTATTAAAATCCGCTCG	I	A	Red	ACGGTCAACTCGGGACCTCCCAGCGACCACTGCAGCCTGCGGACGAGGCCGGGACTTGGC[CG]AGCGGATCCTAATAAGGGGAAAATGGTAAATGCAAACGTCCCGTTACAATTTTACCGCCA	37	2	176974060	TGTAACGGGACGTTTGCATTTACCATTTTCCCCTTATTAGGATCCGCTCG	2	176682306	F	rs863678	0	0	0	HOXD11	NM_021192	3'UTR	chr2:176971706-176972305	S_Shore	0	0	0	2:176682081-176682418	2:176973905-176974090	Unclassified_Cell_type_specific	0	0	0
cg01701649	-0.389398	28727477	ATCTATTCCCCCTCTAAACTTATAAAAAATCCAAAACAACAAAATTCATC	0	0	II	0	0	AGGAGGAGTACCCAGTTCAATTCCACTGGGTCACTATGTAACAAGGAAGGAAATGCAGAC[CG]ATGAATTCTGCTGCCCTGGACTCCTTACAAGTCTAGAGGGGGAACAGATGGAGGTTCTAG	37	16	48589954	TCTGTTCCCCCTCTAGACTTGTAAGGAGTCCAGGGCAGCAGAATTCATCG	16	47147455	F	0	0	0	0	N4BP1	NM_153029	Body	0	0	0	0	TRUE	0	0	0	0	0	0
cg01544903	-0.450304	65737423	TTAACAAAAACTAAAAACCAAAAAAATAAACCATACACAAATATACAACA	73616374	TTAACGAAAACTAAAAACCGAAAAAATAAACCGTACGCAAATATACGACG	I	A	Red	TCGCCTTCTTCATTGGCGGAAGCTGGGAGCCGAGAGAGTGAGCCGTGCGCAGATGTGCGG[CG]GTGGAGGTGGCTTTTGTTTCTCCTCCGCGCCCCCTCCCCCCCCGCCCCGCACATTGCCTG	37	16	56697229	CGCCGCACATCTGCGCACGGCTCACTCTCTCGGCTCCCAGCTTCCGCCAA	16	55254730	R	0	0	0	0	0	0	0	chr16:56696892-56697293	Island	0	0	0	16:55254363-55254853	16:56696412-56697304	Unclassified_Cell_type_specific	0	0	0
cg03184290	-0.453713	38723489	CAAAAAAAATTAAAACCAAACTACTACCACATATAAAAATATATATCACA	63630419	CGAAAAAAATTAAAACCGAACTACTACCGCGTATAAAAATATATATCGCG	I	A	Red	ACCCAGGTCCTTCGAAGAAGGTTGGGACCGAGCTGCTGCCGCGTGTGAAGGTGTGTGTCG[CG]GCTGGGGGTGCCACAACGGGCCATGGAGCCCACCTCCCAGAGGGAGGAAGTCTGTGCACA	37	4	111550666	CGAAGAAGGTTGGGACCGAGCTGCTGCCGCGTGTGAAGGTGTGTGTCGCG	4	111770115	R	0	0	0	0	PITX2;PITX2	NM_153426;NM_153427	Body;Body	chr4:111549879-111550203	S_Shore	0	RDMR	0	4:111769959-111770760	0	0	0	0	0
cg03352106	-0.44571	19745413	CCCACTCTTAACAATAAAACAAACTTTAAAAAAACAATCTCAAATACACA	30767371	CCCGCTCTTAACGATAAAACGAACTTTAAAAAAACGATCTCGAATACGCG	I	A	Red	CAGGTTGCAGGCCCCGCTCTTGGCGATGAAGCGGGCTTTGGGGAGGCGGTCTCGGATGCG[CG]GCTTGCGCAGGTTCTCTGCGGCGATGCGCGCCAGCACATACTCCTCCGGGATGATACTCT	37	12	21926476	CGCGCATCCGAGACCGCCTCCCCAAAGCCCGCTTCATCGCCAAGAGCGGG	12	21817743	R	0	0	0	0	KCNJ8	NM_004982	Body	0	0	0	RDMR	0	12:21817680-21817882	12:21925934-21926885	Unclassified_Cell_type_specific	0	0	0
cg03356595	-0.438419	37698432	AAAAAAACTTTACAAAACCACCAACTCCACTAAATTCCTAACTACATACA	12689385	AAAAAAACTTTACGAAACCGCCAACTCCGCTAAATTCCTAACTACATACG	I	A	Red	AGCCGCCCGCATCCTTCTCTAACAATCTTGGCTTCTTGAAAGTCCGGGCCTCCCGGGCAC[CG]CATGCAGCCAGGAACCTAGCGGAGCTGGCGGTCCCGCAAAGCTTTTCTCCTGGTGCGCGC	37	16	51187807	AGAAAAGCTTTGCGGGACCGCCAGCTCCGCTAGGTTCCTGGCTGCATGCG	16	49745308	F	0	0	0	0	0	0	0	chr16:51183699-51188763	Island	0	RDMR	0	16:49745054-49745393	0	0	0	0	0
cg03405909	-0.445637	66791462	AAAAAAACAAATTACATAAAATTAATTAAAAACAAACACATTCCCCAACA	66702362	AAAAAAACAAATTACATAAAATTAATTAAAAACGAACGCATTCCCCAACG	I	A	Red	GAAAAGGGAGGAAAAAAAACAAGTTACATGGAATTAGTTGGAAGCGGGCGCATTCCCCAG[CG]ACCGCAGCCATTAACATTATAATCTCAAACGCCATTTTTTATGTAACACTATTGTTAGTA	37	11	31845639	CGCTGGGGAATGCGCCCGCTTCCAACTAATTCCATGTAACTTGTTTTTTT	11	31802215	R	0	rs77350856	0	0	0	0	0	chr11:31847132-31847958	N_Shore	0	RDMR	0	0	0	0	0	0	0
cg04415798	-0.490322	18669396	AAAAAAATAATACTAAAACCTTCCCAAAACACAAACCAAATACTAAAACA	47705326	AAAAAAATAATACTAAAACCTTCCCGAAACGCGAACCGAATACTAAAACG	I	A	Red	CTCTTTCTCTGCCTCAGATCCGTCGTCTCTCGGTCGGTCTCAGCGGGTCGCTGACTACCT[CG]CCCTAGCACTCGGTCCGCGCCCCGGGAAGGCTTCAGCATCACCCTCTTCTGCTGGGATCC	37	14	37128586	CGCCCTAGCACTCGGTCCGCGCCCCGGGAAGGCTTCAGCATCACCCTCTT	14	36198337	F	0	0	0	0	PAX9	NM_006194	5'UTR	chr14:37126786-37128274	S_Shore	0	RDMR	0	14:36198176-36198571	0	0	0	0	0
cg04389897	-0.377733	21693304	CAACAAAAAAAATTACTAATCCCRAAACTATCACCCRCCRAAAAATAAAC	0	0	II	0	0	AGCAGTAGCAGCAGCAGGAAGGGTTGCTGATCCCGGAGCTGTCACCCGCCGGAGGGTGGG[CG]CGCGGGGGGCTGGTGAGGCGTGGGAGGGGCGGGGCGGGAGGAGAGCCTCACTTTCTGTGC	37	6	10398601	AGCAGGAAGGGTTGCTGATCCCGGAGCTGTCACCCGCCGGAGGGTGGGCG	6	10506587	R	0	0	0	0	TFAP2A;TFAP2A;TFAP2A	NM_001042425;NM_003220;NM_001032280	3'UTR;3'UTR;3'UTR	chr6:10398573-10398812	Island	0	DMR	0	6:10506417-10506783	0	0	0	0	0
cg04360793	-0.439309	58800505	CTCACCTAAAAACAAAAAACATTTCATTAACAATAACCACAATAATAACA	38727342	CTCACCTAAAAACGAAAAACGTTTCATTAACGATAACCGCAATAATAACG	I	A	Red	GGGCGCTGAGCACTCACCTAGGAGCGGGAGGCGTTTCATTGGCGGTGGCCGCAGTGGTGG[CG]GTGGCGGAGAGCGCGGCGGAGTGAGTGCGGCTGTGGACCCGGGACCGGGCGCCGCTGGGC	37	1	79472361	CGCCACCACTGCGGCCACCGCCAATGAAACGCCTCCCGCTCCTAGGTGAG	1	79244949	R	0	0	0	0	ELTD1;ELTD1	NM_022159;NM_022159	5'UTR;1stExon	chr1:79472281-79472537	Island	0	0	TRUE	1:79244870-79245072	0	0	0	0	0
cg04227922	-0.408506	32759419	ACAAAACCCAAATTTAAACACACAAAATAAAAACACCAAAAACAAATACA	47640435	ACGAAACCCAAATTTAAACACGCAAAATAAAAACGCCAAAAACGAATACG	I	C	Grn	CCCAGACCCGCCACGGAACCCAGATTTGAGCACGCAAGATAAAGACGCCAGAGGCGAGTG[CG]CGGCGGAGAACTGGCCGCGACACGGGAAGCTTCTGGGGCGCAGAACGCTGGCTCCGACTC	37	2	119615496	ACGGAACCCAGATTTGAGCACGCAAGATAAAGACGCCAGAGGCGAGTGCG	2	119331966	R	0	0	0	0	0	0	0	chr2:119613031-119615565	Island	0	0	0	2:119330616-119332035	2:119615454-119615592	Unclassified_Cell_type_specific	0	0	0
cg04209913	-0.467975	14635360	TAACCTAAAAAAAATCTCCTCAAACAAAATCTACAAAATTCATACAATCA	48705467	TAACCTAAAAAAAATCTCCTCAAACGAAATCTACGAAATTCGTACAATCG	I	A	Red	CCAGGGCACTAGTGACCTAGAGAGAATCTCCTCAAGCGGAATCTGCGAGATTCGTGCAGT[CG]ATTATCCTATCCCCTCGACCGGCTCCATAAAACGGTTCTTAGGAAAAACTCGATTTTTTT	37	5	37836246	CGACTGCACGAATCTCGCAGATTCCGCTTGAGGAGATTCTCTCTAGGTCA	5	37872003	R	0	0	0	0	GDNF;GDNF;GDNF	NM_199234;NM_000514;NM_199231	TSS1500;5'UTR;TSS1500	chr5:37836747-37840726	N_Shore	0	0	0	5:37871638-37872038	0	0	0	0	0
cg04021697	-0.480406	19753332	AAAAAAAACAAATTTACCACTAACTAAACAAAACAAACACATAAATCACA	13792469	AAAAAAAACGAATTTACCGCTAACTAAACAAAACGAACGCGTAAATCGCG	I	A	Red	CACTGAGATCAAGGAGAGAACGAATTTGCCGCTGACTGGGCAGAGCGAGCGCGTGGATCG[CG]GCCACCGCCCGTTCATCACCCGCGCGCATCTGGGCTGGCACCGGGCGAAGAATCGTGCGG	37	1	3567303	GGAGAGAACGAATTTGCCGCTGACTGGGCAGAGCGAGCGCGTGGATCGCG	1	3557163	R	0	0	0	0	WDR8	NM_017818	TSS1500	chr1:3566445-3569636	Island	0	0	0	1:3557058-3559808	1:3566030-3567323	Promoter_Associated	0	0	0
cg03964958	-0.405072	16683385	AAAACCAACCAAATAAAACTACAAAAAACCACCAAAAACAATAACACCCA	53653481	GAAACCAACCAAATAAAACTACGAAAAACCGCCGAAAACAATAACGCCCG	I	C	Grn	ACCCGCGCGGCGCGCTGCCCTGGGCCGCCACGCCCGCCTCCTGCGCCCCCGCGCAGCCTG[CG]GGCGCCACTGCCTTCGGCGGCTTCTCGCAGCCCTACCTGGCTGGCTCCGGGCCTCTCGGC	37	2	176964720	CGGGCGCCACTGCCTTCGGCGGCTTCTCGCAGCCCTACCTGGCTGGCTCC	2	176672966	F	0	0	0	0	HOXD12	NM_021193	1stExon	chr2:176964062-176965509	Island	0	DMR	0	2:176672309-176673743	0	0	0	0	0
cg03943218	-0.431759	21767412	AAAAAAATATCAAAACTACACTCTCTAAAACCAACAAACAAAAACACACA	22694479	AAAAAAATATCAAAACTACGCTCTCTAAAACCGACAAACGAAAACGCACG	I	A	Red	AGTTGCAGCCAATTTCGGCGATTTCGGCGGTGACGGGGATTCTCAGAGGAGCCGCGTGCC[CG]TGCGCTCCCGCCTGTCGGCCCCAGAGAGCGCAGCCCTGACACCTCCTCCCGGAAGCCCGC	37	10	102419600	GAGGAGGTGTCAGGGCTGCGCTCTCTGGGGCCGACAGGCGGGAGCGCACG	10	102409590	F	0	0	0	0	0	0	0	chr10:102419147-102419668	Island	0	DMR	0	10:102409545-102409621	0	0	0	0	0
cg03900143	-0.4446	30617358	TAAAAACAACTATCCACACCAAAAAAATTCACTTTATAACAATCACAACA	21803318	TAAAAACGACTATCCGCACCGAAAAAATTCACTTTATAACGATCACAACG	I	A	Red	CCAGGCCGAGCGCGGTTGCTGGCCCGCGCCTCCCTCCCCGAGGCACCATTGTTCCGGGAT[CG]CTGTGACCGCCACAAAGTGAATCCTTTCGGTGCGGACAGTCGCCTTCAAAGCCAGGCCCC	37	3	147111660	CGCTGTGACCGCCACAAAGTGAATCCTTTCGGTGCGGACAGTCGCCTTCA	3	148594350	F	rs16859414	0	0	0	ZIC4;ZIC4;ZIC4;ZIC4;ZIC4	NM_001168378;NR_033119;NM_032153;NM_001168379;NR_033118	Body;TSS1500;Body;Body;TSS1500	chr3:147108511-147111703	Island	0	0	0	3:148593633-148594412	0	0	TRUE	0	0
cg03738025	-0.490266	26633311	AACCTATAAAACACACAACAAAACCAAAAAAATCAACACATTATAAACCA	74644499	AACCTATAAAACGCGCGACGAAACCGAAAAAATCAACACATTATAAACCG	I	A	Red	GCGACAGCGGATTCCGTGCCCGGTGGCCGCGCGCCGCCCGGCTGTTCCGCGTCCCCTTGC[CG]GCTCACAATGTGCTGACCCTCCCGGCCCCGCCGCGCGCCTCACAGGTCTCTCGACCTCCG	37	6	105388694	CGGCTCACAATGTGCTGACCCTCCCGGCCCCGCCGCGCGCCTCACAGGTC	6	105495387	F	rs11754600	0	0	0	0	0	0	chr6:105388190-105389545	Island	0	0	0	6:105494945-105496203	6:105388630-105389286	Unclassified_Cell_type_specific	TRUE	0	0
cg03731268	-0.393506	56730421	ATAAAATCCAAAATACCCCAAATAAAACTAATCCAAACACAAAAAACACA	23759492	GTAAAATCCAAAATACCCCGAATAAAACTAATCCAAACGCGAAAAACGCG	I	A	Red	TGGTCCAGGAGCGTGAGGTCCAGGGTGCCCCGGATAAGGCTGGTCCAGGCGCGAAGGGCG[CG]GGGTGCCCCGGGTAAGGCTGGCCCAGGTACGTGAGGCCCGAGGTGCCCCAGGCAAGGCTG	37	1	62660861	CGCGCCCTTCGCGCCTGGACCAGCCTTATCCGGGGCACCCTGGACCTCAC	1	62433449	R	0	0	0	0	L1TD1;L1TD1	NM_019079;NM_001164835	5'UTR;5'UTR	chr1:62660555-62660946	Island	0	0	0	1:62432908-62433521	0	0	0	0	0
cg03730533	-0.401741	55804334	CTCTCCCATAACCAATATACATAAAAATATAAATTAAACCCCTACCTCCA	54624404	CTCTCCCGTAACCAATATACGTAAAAATATAAATTAAACCCCTACCTCCG	I	A	Red	TAACAAGAAAAGGTCAGCCTCCCTCGCTCGACCCTTAGCCCGGTTTTTAGAATTCTTCCT[CG]GAGGCAGGGGCTCAACTCACACTCTCACGCATACTGGCCACGGGAGAGAAGCGTGGGAGG	37	7	26897685	CGGAGGCAGGGGCTCAACTCACACTCTCACGCATACTGGCCACGGGAGAG	7	26864210	F	0	0	0	0	SKAP2	NM_003930	Body	0	0	0	0	TRUE	7:26864137-26864264	0	0	0	0	0
cg03714619	-0.434163	29666493	TTAACCTTTCAAACCTACACACCTACAAATTTCAAAAACCAACAAAAACA	10675323	TTAACCTTTCGAACCTACGCGCCTACAAATTTCAAAAACCAACGAAAACG	I	A	Red	CCTCCGCTAGAATTAGCCTTTCGGGCCTGCGCGCCTACAGGTTTCAGAGGCCAGCGGGAA[CG]GTGGCCTCGGGTGTGTGGGGGTGAGGGGTGTGGTGTGTGTGCACGTGTTCACGCGCGACT	37	2	45160445	TTAGCCTTTCGGGCCTGCGCGCCTACAGGTTTCAGAGGCCAGCGGGAACG	2	45013949	R	0	0	0	0	0	0	0	chr2:45161427-45163058	N_Shore	0	DMR	0	2:45013872-45014017	0	0	0	0	0
cg03679755	-0.439564	44750389	TTAACAAAAAATACAAAACAACCCCAATACAAACAAAAATTCAAAAACCA	50610489	TTAACGAAAAATACGAAACGACCCCGATACAAACAAAAATTCAAAAACCG	I	A	Red	CGCCTGCGGCGGGCGCCCCGGACCCGGCCGGGTTCGGACGACAGCTGCACGGCCGCGCCT[CG]GCCCCTGAACTTTTGCCTGCACCGGGGCCGCCCCGCACCCCCCGCCAACCCCCAGCCCCG	37	10	101875035	CGGCCCCTGAACTTTTGCCTGCACCGGGGCCGCCCCGCACCCCCCGCCAA	10	101865025	F	0	0	0	0	0	0	0	chr10:101874821-101875139	Island	0	0	0	10:101864834-101865119	10:101875028-101875122	Unclassified_Cell_type_specific	0	0	0
cg03662014	-0.398736	29785437	RAATACRATAACTCACRAAACCCCTAATTATCTAAAAATTACRCTAACAC	0	0	II	0	0	TAAGTTTGGCCGGGTGCGGTGGCTCACGGGGCCCCTGATTGTCTGAAGGTTGCGCTGGCA[CG]CGCAACTTCCGGGACAGAGGCTGTGGCTGGAAGGAGCTGGGCATCCGGCCTGAGGCGCAG	37	16	29086271	GGTGCGGTGGCTCACGGGGCCCCTGATTGTCTGAAGGTTGCGCTGGCACG	16	28993772	R	0	0	0	0	RRN3P2	NR_003369	Body	chr16:29086220-29086434	Island	0	DMR	0	16:28993764-28994249	0	0	0	0	0
cg03532926	-0.446271	59798336	AAACCACTAAAATACAAAAAAACATAATAATAAATACCACAAACAAAACA	35619300	AAACCGCTAAAATACAAAAAAACGTAATAATAAATACCACGAACAAAACG	I	C	Grn	AGGCCATGATCAAGACCGCTAAGATGCAGGGGAACGTGATGGTGAGTGCCACGGACAGGG[CG]CGCGCTGGGTCGGGGGGACCCACCGTGAGGAGCGATGCTGGGGGAGGTCTGTCCTTCTCA	37	7	153584839	AGACCGCTAAGATGCAGGGGAACGTGATGGTGAGTGCCACGGACAGGGCG	7	153215772	R	0	0	0	0	DPP6	NM_001039350	Body	chr7:153583317-153585666	Island	0	DMR	0	7:153215681-153216599	0	0	0	0	0
cg03502002	-0.463519	38642416	CCTCCAAAAACCAAAAAAAACCACCAACAAAAATCTAAAACAATAAAACA	22737303	CCTCCGAAAACCAAAAAAAACCGCCGACGAAAATCTAAAACGATAAAACG	I	A	Red	CAGCACGCAGCCCCTCCGGGAGCCAGGGAAAACCGCCGGCGAAGATCTGGAGCGGTAAGG[CG]GAGAGAAGGGTCTTTCCACCTGCGCGGCTGCAGCCGGCGGATCCCTCTTCCCAGGCTCCG	37	18	74962133	CGCCTTACCGCTCCAGATCTTCGCCGGCGGTTTTCCCTGGCTCCCGGAGG	18	73091121	R	0	0	0	0	GALR1;GALR1	NM_001480;NM_001480	1stExon;5'UTR	chr18:74961556-74963822	Island	0	DMR	TRUE	18:73090330-73092810	18:74962029-74962298	Unclassified_Cell_type_specific	0	0	0
cg01518889	-0.46669	18738360	ACTCAACTTCAAAAATCCCAAAACAAAATAAAATAACACAAAAATACCCA	11686454	ACTCAACTTCGAAAATCCCGAAACAAAATAAAATAACGCAAAAATACCCG	I	A	Red	CGGCCCGTGGACACTCAACTTCGGGGATCCCGGAGCAGAGTGGGGTGGCGCAAGGGTGCC[CG]GTGGGCTCCCTATACCCGAGGAGGAAATCTGGCCCGAAAGAATCTGGCCAGAAAGAGAGA	37	3	128202493	CGGGCACCCTTGCGCCACCCCACTCTGCTCCGGGATCCCCGAAGTTGAGT	3	129685183	R	0	rs55665236	0	0	GATA2;GATA2;GATA2	NM_001145661;NM_032638;NM_001145662	Body;Body;Body	chr3:128205495-128212274	N_Shelf	0	CDMR	0	3:129685031-129685422	3:128202068-128202650	Gene_Associated_Cell_type_specific	0	0	0
cg01518607	-0.512193	62765484	CATATCAAATTTAAAATCATCTTTACTCTAAAATCCTTTTACAACACACA	53631466	CATATCGAATTTAAAATCGTCTTTACTCTAAAATCCTTTTACGACACGCG	I	A	Red	ACCGTGCTCTCCCGGCTCCAAGCGCAGACCAAGAGTTCCGCTGCCAGCAAGGCTGCTCTC[CG]CGTGCCGCAAAAGGATCTCAGAGTAAAGACGATCTTAAATTCGATATGTGAAGTTGATTC	37	6	27235891	CGCGTGCCGCAAAAGGATCTCAGAGTAAAGACGATCTTAAATTCGATATG	6	27343870	F	0	0	0	0	0	0	0	0	0	0	0	0	6:27343794-27343873	0	0	0	0	0
cg01452847	-0.43111	70786412	ACAAAACTCTATAAATTTTCCATATAAACAACAACTTCCAATCTCTACCA	71792372	GCGAAACTCTATAAATTTTCCGTATAAACGACGACTTCCAATCTCTACCG	I	A	Red	CGAACCGGCCGCCAGGCGCGCTCTTCTCTCGGAGGAGTCGGCGCTGACCCAGCCCGCGCC[CG]GCAGAGACTGGAAGCCGCCGCCTACACGGAAAATCCACAGAGCCCCGCGCAGACCCTATG	37	17	46711341	GCGGGGCTCTGTGGATTTTCCGTGTAGGCGGCGGCTTCCAGTCTCTGCCG	17	44066340	F	0	0	0	0	MIR196A1	NR_029582	TSS1500	chr17:46710812-46711419	Island	0	0	0	17:44065812-44066482	17:46710918-46711556	Unclassified_Cell_type_specific	0	0	0
cg00037457	-0.404989	23785461	CAAAACAACTAAAAACAACAAACCCCATCACAAAAACAACAAAAATTACA	66718459	CGAAACAACTAAAAACAACAAACCCCATCGCAAAAACAACGAAAATTACG	I	A	Red	GTCTTTGGAAAACGAGGCAGCTGAAAGCAACAGACCCCATCGCAAAGGCAGCGGAGGTTG[CG]GGCCGCACCCGCGGAGGAGTGGATGTGAAGGACGAGAGCGGACCGCTATGCGGTGCTGAG	37	17	59531744	CGAGGCAGCTGAAAGCAACAGACCCCATCGCAAAGGCAGCGGAGGTTGCG	17	56886526	R	0	0	0	0	0	0	0	chr17:59531723-59535254	Island	0	RDMR	0	17:56886506-56887500	17:59531687-59532567	Unclassified_Cell_type_specific	0	0	0
cg01419831	-0.41092	26702357	TACAATCAATAAAACACAAAACCAAAAAACCAAAAAAATACCAAAACTCA	19763432	TACGATCGATAAAACGCAAAACCGAAAAACCAAAAAAATACCGAAACTCG	I	A	Red	AGGAGGAGCACGTGCGGTCGGTGGGGCGCAGGGCCGGGGAGCCAGGGGGGTGCCGGGGCT[CG]AGGCCGCGGGGCCGCGGGGGCCGCGCTCTGCTCTCCGCCCAGGCTGGGCCACTGGAGCGC	37	2	162283705	TGCGGTCGGTGGGGCGCAGGGCCGGGGAGCCAGGGGGGTGCCGGGGCTCG	2	161991951	R	0	0	0	0	0	0	0	chr2:162283581-162284677	Island	0	DMR	TRUE	2:161991791-161992140	2:162282713-162284613	Unclassified	TRUE	0	0
cg00074145	-0.422063	37686404	CACTAACACACTAAAATAATCAAAAAAATCAAACCTATCCTCATCAATCA	56675377	CACTAACACACTAAAATAATCGAAAAAATCAAACCTATCCTCGTCGATCG	I	A	Red	GTGCACGTGCACTCAGATACTCACACAAAGCCGCGTGGAGGGACGAAAAGATCAACCACC[CG]ATCGACGAGGATAGGTTTGATCTTTTCGATTACCTCAGTGTGCCAGTGTATATTCCCGGC	37	15	53075505	CACTGGCACACTGAGGTAATCGAAAAGATCAAACCTATCCTCGTCGATCG	15	50862797	F	0	0	0	0	ONECUT1	NM_004498	Body	chr15:53076187-53077926	N_Shore	0	CDMR	0	15:50862711-50862856	0	0	TRUE	0	0
cg01405040	-0.473276	44790485	ATCAAAAAACACCAATTAATAAAAAATACCTCCACTACAACTTAAAACCA	71732337	ATCGAAAAACGCCGATTAATAAAAAATACCTCCGCTACAACTTAAAACCG	I	A	Red	CTCTCCGGATAAGTCGAGAGGCGCCGGTTAATGGAAAATGCCTCCGCTGCAACTTAAAGC[CG]GTAGAAGCAAGCCGGGCCCAGAAAGCCTGCGGAAAACGAATCGCAAAGCCAATCACGACC	37	2	176964137	CGGCTTTAAGTTGCAGCGGAGGCATTTTCCATTAACCGGCGCCTCTCGAC	2	176672383	R	0	0	0	0	HOXD12	NM_021193	TSS1500	chr2:176964062-176965509	Island	0	CDMR	TRUE	2:176672309-176673743	0	0	0	0	0
cg01381846	-0.440154	66637365	CRATATACCACCACCATCACCACCACCCCTACRTACACCCCCAAACRCCC	0	0	II	0	0	CACCGGGCGTGGGCTCCAGCCAGGAGCGCATGTACCTGCCGTCCGGCGCCGCCGCCGCCA[CG]GGCGCCTGGGGGTGCACGTAGGGGTGGTGGTGATGGTGGTGGTACACCGCAGCGGGTACA	37	7	27204785	CGGGCGCCTGGGGGTGCACGTAGGGGTGGTGGTGATGGTGGTGGTACACC	7	27171310	F	0	0	0	TRUE	HOXA9	NM_152739	1stExon	chr7:27203915-27206462	Island	0	DMR	0	7:27169827-27171776	0	0	0	0	0
cg01047586	-0.387877	47755489	TAAAACTACRCTTAACRACAACRCAAAACAAATAACAAATATATAATACC	0	0	II	0	0	GAGGGCCGCTTGGTGAACTGTTGGCGACGTCGTTCGCAGCCCGAAGTCCCTGTAGCAGGT[CG]GTATCACACATCTGCTACTTGCCTTGCGCTGTCGCCAAGCGTAGTCCCAGTCCTTCCCGT	37	2	176933407	CGGTATCACACATCTGCTACTTGCCTTGCGCTGTCGCCAAGCGTAGTCCC	2	176641653	F	0	0	0	0	0	0	0	chr2:176933131-176933449	Island	0	0	0	2:176641393-176641695	0	0	0	0	0
cg00983904	-0.410252	42781413	AATAAAAAACAAACCAAAAAAACCAATACAACACCAACAAAACAAAACCA	43662360	AATAAAAAACGAACCAAAAAAACCAATACGACGCCGACGAAACAAAACCG	I	A	Red	TGCAGGAGCAGGGATGGAAGGCGAGCCAGAAGAGCCAATGCGGCGCCGGCGGGACAGAGC[CG]ACCAATCAGGCGGCTCGGCAGCGGGGCAGAGGTCAGGGGGCGGGCCGAGGGGAAGCCAAT	37	12	6665288	CGGCTCTGTCCCGCCGGCGCCGCATTGGCTCTTCTGGCTCGCCTTCCATC	12	6535549	R	0	0	0	0	IFFO1;IFFO1	NM_080730;NM_001039670	TSS200;TSS200	chr12:6664425-6665336	Island	high-CpG:6535366-6535558	0	0	12:6534462-6535597	12:6665010-6665537	Promoter_Associated	0	0	0
cg00963378	-0.41679	60745316	CCAAAAACACAACAATATACACATAATAAAATAAAAACCCAATAACAACA	57732472	CCAAAAACGCAACGATATACGCATAATAAAATAAAAACCCGATAACAACG	I	A	Red	CGCGGGCCTGTCCCAGGGGCGCAGCGGTGTGCGCATAGTAGGGTGGGAACCCGATGGCAA[CG]GCGGGCGGCCGGGAGCTGGGGGGCAGGGGCGGGGGATCGGCTGTCCCCAGCGGGGCCTCG	37	13	20716638	CCAGGGGCGCAGCGGTGTGCGCATAGTAGGGTGGGAACCCGATGGCAACG	13	19614638	R	0	0	0	0	GJA3	NM_021954	Body	chr13:20716137-20717372	Island	0	DMR	0	13:19614225-19615500	13:20716176-20716641	Unclassified_Cell_type_specific	0	0	0
cg00793935	-0.439541	36619332	TTTAAACTACACAATATAAATAAACCAACTAAAAATCTTACACATACACA	72628509	TTTAAACTACGCGATATAAATAAACCGACTAAAAATCTTACGCATACGCG	I	A	Red	TGAAAACACCCAACCTGGTCATTTCTGTGACCGGGGGCGCCAAGAACTTCGCCCTGAAGC[CG]CGCATGCGCAAGATCTTCAGCCGGCTCATCTACATCGCGCAGTCCAAAGGTGAGGGTGGG	37	2	234847769	CGCGCATGCGCAAGATCTTCAGCCGGCTCATCTACATCGCGCAGTCCAAA	2	234512508	F	0	0	0	0	TRPM8	NM_024080	Body	chr2:234847647-234847857	Island	0	DMR	0	2:234512118-234512656	0	0	0	0	0
cg00683332	-0.498812	29739460	ACTTAAAAACTAATCCACAATAACAAATAAAAATAACCCAAAATAAAACA	29661388	ACTTAAAAACTAATCCGCAATAACGAATAAAAATAACCCGAAATAAAACG	I	A	Red	AGAGGGCCTGGTACTTAGGGGCTGATCCGCAATAGCGAATGGGGATAGCCCGAAGTGAGG[CG]GCAGCTGCGCCGGGGTCGCGACCTCACTGGCGGAGAGGAACCGCACCCGGGGGAGGCGCT	37	16	51188697	ACTTAGGGGCTGATCCGCAATAGCGAATGGGGATAGCCCGAAGTGAGGCG	16	49746198	R	0	0	0	0	0	0	0	chr16:51183699-51188763	Island	0	RDMR	0	16:49745952-49746862	0	0	0	0	0
cg00674679	-0.393715	22667332	AAACTAAAACCCTAAAAAAACTTTTCTACAACTCACCACCAATATTTACA	50665396	AAACTAAAACCCTAAAAAAACTTTTCTACAACTCGCCGCCGATATTTACG	I	A	Red	AACAATGGTGGTCTCTGGGGCTGTGTGGAGCCTACGCCGGCCCAGGAGAAACCAGCCTCC[CG]TAAACACCGGCGGCGAGTTGTAGAAAAGTCCCTCCAGGGTCCCAGCCCTTTGAAAAGGTG	37	2	176931680	GGGCTGGGACCCTGGAGGGACTTTTCTACAACTCGCCGCCGGTGTTTACG	2	176639926	F	0	0	0	0	0	0	0	chr2:176931575-176932663	Island	0	0	0	2:176639822-176640517	0	0	0	0	0
cg00563824	-0.418794	42786475	AAAAAAACACAAATAAATACTACACAACACCTACAAAAAATAAAAACACA	62697453	GAAAAAACGCAAATAAATACTACGCGACGCCTACAAAAAATAAAAACGCG	I	A	Red	GGGCCCAACGGAGCGGACGGAAGCACGGGGCGCGGGGCTGGACCCCCGGACACCCCGTCC[CG]CGCCCCCACCCCCTGTAGGCGCCGCGCAGCACCTACCTGCGCCCTCCCGGACCCCGCGCG	37	1	209405064	CGCGCCCCCACCCCCTGTAGGCGCCGCGCAGCACCTACCTGCGCCCTCCC	1	207471687	F	0	0	0	0	0	0	0	chr1:209404845-209405473	Island	0	0	0	1:207471493-207472096	1:209405010-209405115	Unclassified_Cell_type_specific	0	0	0
cg00503383	-0.411797	12691390	AAAACAAAAAAACAAATTCTCCCTACAACCACAAACCCTAAATAATAACA	55808312	GAAACGAAAAAACGAATTCTCCCTACGACCGCGAACCCTAAATAATAACG	I	T	Red	GGCCAGCCTCGAGGGCAAAAGGCAACCCCACCCAGGCCGGTGAGGCGCGTCTTCGGGCGA[CG]CCACCATCCAGGGTCCGCGGCCGCAGGGAGAACTCGCCTCCCCGCCCCGGCACGGGCACT	37	1	91301651	CGCCACCATCCAGGGTCCGCGGCCGCAGGGAGAACTCGCCTCCCCGCCCC	1	91074239	F	0	0	0	0	0	0	0	chr1:91300979-91301891	Island	0	DMR	0	1:91073568-91074479	0	0	0	0	0
cg00495860	-0.392746	30644463	AATCTCAAAACCACCCACATAATTAAAAACACAAACCAAACAAATAAACA	27623376	AATCTCGAAACCGCCCGCGTAATTAAAAACGCAAACCAAACAAATAAACG	I	A	Red	AACGACCCCTTCTCCAGGTGCGCGAGCCGCTCCGGCGGCCGTGCACACTGCGCCCCCTTC[CG]CCCACCTGCCTGGCCTGCGTTTCTAACCACGCGGGCGGTCCCGAGACTTCGCGCAAAAGG	37	21	38065524	CGCCCACCTGCCTGGCCTGCGTTTCTAACCACGCGGGCGGTCCCGAGACT	21	36987394	F	0	0	0	0	0	0	0	chr21:38065179-38066185	Island	0	0	0	21:36986852-36987886	21:38064581-38065730	Unclassified_Cell_type_specific	0	0	0
cg00459623	-0.429204	19772395	CAACAAAAAATCTCTTCAAAACAACCAAAACAAATATAACACCATAAACA	27705498	CAACGAAAAATCTCTTCGAAACAACCGAAACGAATATAACGCCGTAAACG	I	A	Red	CCCTGCGACAGCTCTGAAGGCTCGAGTCCCTGCAGAGCGTGGACACCAGCCGTCTTCTCC[CG]CCCACGGCGTTACACCCGTCTCGGCTGCTCCGAAGAGACCCCTCGCTGCCATCGCAGAAA	37	2	176936581	CGCCCACGGCGTTACACCCGTCTCGGCTGCTCCGAAGAGACCCCTCGCTG	2	176644827	F	0	0	0	0	0	0	0	chr2:176936246-176936809	Island	0	DMR	0	2:176644547-176645189	0	0	0	0	0
cg00366850	-0.395415	66718384	AAAATAAAAACAAAAATATTTCCCRAAAAACATTCACATAAAAACATTAC	0	0	II	0	0	AATTTTATTATAAAATAAAAGCAGAAATATTTCCCGAAGAACATTCACATGAGGGCATTA[CG]GGGAGACGGCAAGTCGGCGGCTCGGGGGGCGCGCTCAGCCGGGAGCGCTGTAGTCACAGT	37	2	45232417	AAATAAAAGCAGAAATATTTCCCGAAGAACATTCACATGAGGGCATTACG	2	45085921	R	0	0	0	0	SIX2	NM_016932	3'UTR	chr2:45231781-45232550	Island	0	0	0	2:45085921-45086054	0	0	0	0	0
cg00334063	-0.45907	50736317	AAAATCAACACAAATATATCTTAATAAAATATCTATAATAAAATATACCA	15789408	AAAATCAACGCAAATATATCTTAATAAAATATCTATAATAAAATATACCG	I	C	Grn	GGCGTGAAAGCAAAGGTCAGCGCAAATGTATCTTAATAGAGTGTCTGTAGTGAAGTGTGC[CG]CCTTTGAAGCGGCCGCTCCCCGCGCGTATTTCCATGGCGAGCCTAACGCGGCATGCTGAT	37	3	147106010	CGGCACACTTCACTACAGACACTCTATTAAGATACATTTGCGCTGACCTT	3	148588700	R	0	0	0	0	ZIC4;ZIC4;ZIC4;ZIC4;ZIC4	NM_032153;NR_033119;NM_001168379;NR_033118;NM_001168378	3'UTR;Body;3'UTR;Body;3'UTR	chr3:147108511-147111703	N_Shelf	0	RDMR	0	3:148588660-148588814	0	0	0	0	0
cg00295794	-0.430265	23778328	TAAACACAAAAAAAACCAACCTAAACTCACTAAAATTCAAATTAACAACA	33615404	TAAACGCGAAAAAAACCGACCTAAACTCACTAAAATTCAAATTAACGACG	I	A	Red	GGTAGCTGCCCGCAGGGAGGCCCAACCTGCCGCGGCTGGAGCACGGTTTCTGCTAGCCGC[CG]CCGTCAACTTGAACTTCAGTGAGCCTAGGCCGGCTTCCTTCGCGCTCACCTCCATCCACC	37	13	100641409	TGAGCGCGAAGGAAGCCGGCCTAGGCTCACTGAAGTTCAAGTTGACGGCG	13	99439410	F	0	0	0	0	0	0	0	chr13:100641334-100642188	Island	0	DMR	0	13:99438812-99439531	0	0	0	0	0
cg00249511	-0.527811	47635499	CAAAAAACAACAACAACAACAAAAAAAACCAAAAAACCATAACAAAATCA	43606417	CGAAAAACAACAACAACAACAAAAAAAACCGAAAAACCATAACGAAATCG	I	A	Red	CGGCGGAGCCCCCGAGGAGCAGCAGCAGCAGCAGGAGGGGCCGGGGGGCCATGGCGGGGT[CG]GGGCGCAGGAGCTGAGCGCTGCGGCCACGGCCCCGGGCCCCCGCAAGGCCCCTTTATGGC	37	11	627152	CGAGGAGCAGCAGCAGCAGCAGGAGGGGCCGGGGGGCCATGGCGGGGTCG	11	617152	R	0	0	0	0	SCT;SCT	NM_021920;NM_021920	5'UTR;1stExon	chr11:626728-628037	Island	0	0	0	11:616788-618450	11:626473-627651	Unclassified_Cell_type_specific	0	0	0
cg00097146	-0.448439	70693336	CCAAAAAAATAAAAATACCAATATCTACACACTCCATCAAACTAAACACA	67707376	CCGAAAAAATAAAAATACCGATATCTACGCGCTCCGTCAAACTAAACACG	I	C	Grn	CGGCTGCCCCACGCACGGCTCGGCAGAGTCGCCGTCCACGGCGGCCAGCCCGACCACCAG[CG]TGTCCAGCCTGACGGAGCGCGCAGACACCGGCACCTCCATCCTCTCGGTAACCTCCAGCG	37	2	45171818	CCGAGAGGATGGAGGTGCCGGTGTCTGCGCGCTCCGTCAGGCTGGACACG	2	45025322	F	rs338074	0	0	0	SIX3	NM_005413	Body	chr2:45169505-45171884	Island	0	0	0	2:45024793-45025521	0	0	TRUE	0	0
cg04487296	-0.426804	58767489	AAAATAAAACCATTCAAAATACACACCACCTAAACACATATATTAAAACA	19765355	AAAATAAAACCGTTCGAAATACACACCACCTAAACGCGTATATTAAAACG	I	A	Red	AAACGTGCGGGAGAAATAAAGCCGTTCGGGATGCACACCACCTAGGCGCGTGTATTAGAG[CG]GAGCCTCCCTGAAGGAGCAGCCAGGGAGAGCGAAGGGGAAGCCGGGGGCACCCCGCGCCG	37	7	149389669	GAAATAAAGCCGTTCGGGATGCACACCACCTAGGCGCGTGTATTAGAGCG	7	149020602	R	0	0	0	0	0	0	0	chr7:149389654-149389976	Island	0	0	0	7:149020545-149020875	0	0	0	0	0
cg04425920	-0.448728	73635344	AATAACTCCCAAACTACAAATTAACAAAACACTACTAATTATCACCACCA	40752487	AATAACTCCCGAACTACAAATTAACAAAACGCTACTAATTATCGCCGCCG	I	A	Red	TATCAAAGGCCTGGTGACTCCCGGGCTGCAAATTGGCAAAGCGCTGCTAATTGTCGCCGC[CG]GATGGGTTTTGGGGGGACTCTTTGCACACGGCTTCCCTTTCCAAACGATCGTACAAAAGG	37	10	50604518	CGGCGGCGACAATTAGCAGCGCTTTGCCAATTTGCAGCCCGGGAGTCACC	10	50274524	R	0	0	0	0	0	0	0	chr10:50602989-50606783	Island	0	0	TRUE	10:50274438-50274555	0	0	0	0	0
cg04738965	-0.442499	55739312	AAATACAAACCAAACCAACAAAATCTACCTAACAAACACTAAAACCTACA	46641443	AAATACGAACCGAACCGACAAAATCTACCTAACGAACGCTAAAACCTACG	I	T	Red	TGAGCGGCGAGAAAGTGCGAGCCGGGCCGGCAGAATCTGCCTGGCGGGCGCTGGAGCCTG[CG]TTACTCGCGGCCCGCAGCCGTCCGGCTACTTTGCGTTTGGCCCGGCCAGCGCCCGGGCGC	37	3	147127662	CGCAGGCTCCAGCGCCCGCCAGGCAGATTCTGCCGGCCCGGCTCGCACTT	3	148610352	R	0	0	0	0	ZIC1;ZIC1	NM_003412;NM_003412	1stExon;5'UTR	chr3:147126988-147128999	Island	0	0	TRUE	3:148610069-148611773	0	0	TRUE	0	0
cg04688351	-0.397358	74684428	AATACTAAAACCATTCAAATTTAACAACCACACTCCTATTCACATAATCA	10717305	AATACTAAAACCATTCGAATTTAACGACCACACTCCTATTCACGTAATCG	I	A	Red	TATGCATTCATGGATGCTGAAGCCATTCGGATTTAGCGGCCACACTCCTATTCACGTGAT[CG]ATTTCTGCATATTCCACTCGCCTGAACCGCCGCGCGCTGACTGGTTCCGCCTCACCGCCC	37	2	223154140	CGATCACGTGAATAGGAGTGTGGCCGCTAAATCCGAATGGCTTCAGCATC	2	222862384	R	0	0	0	0	PAX3;PAX3;PAX3;PAX3;PAX3;PAX3	NM_181458;NM_181461;NM_181459;NM_181460;NM_181457;NM_001127366	Body;Body;Body;Body;Body;Body	chr2:223155726-223156154	N_Shore	0	RDMR	0	2:222862384-222862446	0	0	0	0	0
cg19777067	-0.469989	25748341	CAAAAAACCCCAAAAACAACCCAATAAATAAAAACACAACAAACAAAACA	40717401	CGAAAAACCCCGAAAACAACCCGATAAATAAAAACGCGACGAACAAAACG	I	T	Red	CAGGAGTGTTTGGCCCGGCGGTCCACCCCGGCTTCCCGAGATACGCTAGAGTTGCCCCCA[CG]TCCTGTCCGCCGCGCCCCTACCCACCGGGTTGCCTTCGGGGCCCTTCGGTGCTGTGTAGT	37	4	174440103	CGAAGGGCCCCGAAGGCAACCCGGTGGGTAGGGGCGCGGCGGACAGGACG	4	174676678	F	0	0	0	0	0	0	0	chr4:174439812-174440249	Island	0	RDMR	0	4:174676300-174676794	0	0	0	0	0
cg20399616	-0.474198	63653479	CCATAAAAAAACTACAAAAACACAAAACTACAAAAAACAACAATAACACA	28680319	CCATAAAAAAACTACGAAAACGCGAAACTACAAAAAACGACAATAACACG	I	A	Red	GAAGCGGGCTGGCCATGGGGAGGCTGCGGGGACGCGGGGCTGCAGAGAGCGGCAGTGGCA[CG]GAGCGCGCGGCTGGAAGCGAAAGCAGGCGGTGTGGCCAAGCCCCGGCGCACGGCCCATAG	37	12	25055967	CCATGGGGAGGCTGCGGGGACGCGGGGCTGCAGAGAGCGGCAGTGGCACG	12	24947234	R	0	0	0	0	BCAT1	NM_005504	Body	chr12:25055599-25056246	Island	high-CpG:24947233-24947235	0	TRUE	12:24946708-24947822	12:25055501-25056313	Unclassified	0	0	0
cg20146541	-0.440251	19625400	ACTTCTACCTCAAATACATCTCCAAATTCTACAAAAAATCAAACAACACA	52790497	ACTTCTACCTCAAATACATCTCCGAATTCTACGAAAAATCGAACGACGCG	I	C	Grn	ACTGCGGCCACAGCTTCTGCCTCAGGTGCATCTCCGAGTTCTGCGAGAAGTCGGACGGCG[CG]CAGGGCGGCGTCTACGCCTGTCCGCAGTGCCGGGGCCCCTTCCGGCCCTCGGGCTTTCGC	37	1	248020697	CGCGCCGTCCGACTTCTCGCAGAACTCGGAGATGCACCTGAGGCAGAAGC	1	246087320	R	0	0	0	0	TRIM58	NM_015431	1stExon	chr1:248020330-248021252	Island	high-CpG:246087104-246087425	0	0	1:246086988-246087907	0	0	0	0	0
cg20113824	-0.378164	46606366	AAATTACAAAAAAAACACCAACATCACTAACCCCAAAAACTCAAAACACA	23617490	AAATTACAAAAAAAACGCCGACGTCACTAACCCCAAAAACTCGAAACGCG	I	C	Grn	AGAAGCGGCCCGGAGTTGCAGGAAGGGCGCCGGCGTCACTGGCCCCAAGAGCTCGGAACG[CG]CGCGCCGCAGGAGTGCCGGCTGCGGGGTCGGGTTGAGACTGGCGGGACCCTCGGCCTCTG	37	8	70946946	GAGTTGCAGGAAGGGCGCCGGCGTCACTGGCCCCAAGAGCTCGGAACGCG	8	71109500	R	0	0	0	0	0	0	0	chr8:70946890-70947299	Island	0	0	0	8:71109414-71109730	0	0	0	0	0
cg20072171	-0.426706	73626359	ACAAAATTCACAAACAAAAAACTTATAACCCACATAAATACAAATATACA	15710452	GCAAAATTCGCAAACGAAAAACTTATAACCCGCGTAAATACGAATATACG	I	T	Red	AAAGCCTTTGCCGCAAAATTCGCAGACGAAGGGCTTGTAGCCCGCGTGGATGCGGATATG[CG]TGTTGAGCGTGGAGCTGCGGTTGAACGCTTTGCCGCACTGGTTGCATTTATGTGGCTTTT	37	3	62356962	CGCATATCCGCATCCACGCGGGCTACAAGCCCTTCGTCTGCGAATTTTGC	3	62332002	R	0	0	0	0	FEZF2	NM_018008	Body	chr3:62356773-62357315	Island	0	0	0	3:62331686-62332442	0	0	0	0	0
cg20014398	-0.463936	51703390	CAAAAATCACTCCAAATCATACATAAAAAACTAATTAAAAAAATCAATCA	17704503	CGAAAATCGCTCCGAATCATACATAAAAAACTAATTAAAAAAATCAATCG	I	A	Red	TCTGGAAATAGGCGGAAGTCGCTCCGGATCATGCATGGAAGGCTAATTGAAAAGATCAGT[CG]GGGCGCTTGTGGCAGCCTTGTCACTTTGTGACAGTGCTCCGCTCCGGGAAATTGCATCGT	37	11	31825792	CGGAAGTCGCTCCGGATCATGCATGGAAGGCTAATTGAAAAGATCAGTCG	11	31782368	R	0	0	0	0	PAX6;PAX6;PAX6	NM_001604;NM_001127612;NM_000280	Body;Body;Body	chr11:31825743-31826967	Island	0	0	0	11:31782368-31783793	11:31825603-31825966	Unclassified_Cell_type_specific	0	0	0
cg19912142	-0.405311	51624484	TTTAATAACAAATTAATCCAACCAACATTCACTCCACAAAAAAACCATCA	73755411	TTTAATAACAAATTAATCCGACCAACATTCGCTCCGCGAAAAAACCATCG	I	A	Red	GATGCGGCGCGCTTTGATAACAGGTTAATCCGGCCAACATTCGCTCCGCGAGAGAGCCAT[CG]GAGGGCTCCGGGAGACTGCGGCGCCACGGAGGGAGAGGCGGCGAGAGGCCCCTCTGCGAG	37	10	119494671	TTTGATAACAGGTTAATCCGGCCAACATTCGCTCCGCGAGAGAGCCATCG	10	119484661	R	0	0	0	0	0	0	0	chr10:119494493-119494991	Island	0	0	0	10:119484297-119484950	0	0	0	0	0
cg19893751	-0.42972	41639486	AAAATTAATTAAACAACACCTATCCTCACAACAATAACCAAAAACCAACA	57753375	AAAATTAATTAAACAACGCCTATCCTCGCAACAATAACCGAAAACCGACG	I	A	Red	CCGCGCCGCCCGGGCCCAGTCCTGGGGGATAGATCCCTCGGGGCCCAACGGCTGGGCCAC[CG]CCGGTCTCCGGCCACTGCTGCGAGGACAGGCGCTGCCTAACTAATTTCTCCTCTAAGGGG	37	2	45029285	CGCCGGTCTCCGGCCACTGCTGCGAGGACAGGCGCTGCCTAACTAATTTC	2	44882789	F	0	0	0	0	0	0	0	chr2:45028955-45029318	Island	0	0	0	2:44882460-44882862	0	0	0	0	0
cg19866866	-0.428274	12664504	ACTAATAACACAACAACAACAACAACTTATTAAAAATCAAACCACACTCA	35640419	GCTAATAACGCAACAACGACAACGACTTATTAAAAATCAAACCGCACTCG	I	A	Red	CCAGGTGCGTGCGCTGGTGGCGCAGCAGCGACAGCGGCTTGTTGAAGGTCAGGCCGCACT[CG]GAGCACGGGAAGGGCTTATTGTTGCTGTGCATGTTGCGCTGGTGTTTGCGCAGGTCCGAA	37	1	182026044	GCTGGTGGCGCAGCAGCGACAGCGGCTTGTTGAAGGTCAGGCCGCACTCG	1	180292667	R	0	0	0	0	ZNF648	NM_001009992	Body	chr1:182025604-182026511	Island	0	0	0	1:180292106-180293224	0	0	0	0	0
cg19760241	-0.501458	58750483	ACTCTAATAATCTACAAAACAACAAAAAAAACACAAAACATCAAAACCCA	37778452	GCTCTAATAATCTACGAAACGACGAAAAAAACGCAAAACGTCAAAACCCG	I	A	Red	GCCTTCCTCAGCCCGCCGAGGTCGCGTCTTCCCTCCCTTTCGGTCCCGCCGGCCCCCGGC[CG]GGCCCTGACGTCCTGCGCCCTCCCCGCCGCTCCGCAGATTACCAGAGCGAGTACTACGGG	37	17	35300010	GCTCTGGTAATCTGCGGAGCGGCGGGGAGGGCGCAGGACGTCAGGGCCCG	17	32374123	F	0	0	0	0	LHX1	NM_005568	Body	chr17:35291899-35300875	Island	0	DMR	0	17:32373435-32374562	0	0	0	0	0
cg22282405	-0.421677	26755330	ACACAAACCCAAAAACACCAAATCACCAAAAAACAAAACTAATATAAACA	70771338	ACACAAACCCAAAAACGCCGAATCACCGAAAAACGAAACTAATATAAACG	I	A	Red	TTCCTTTCAGTCCCAGCTGCTCGAGAAGGGAGGGCGCTGGGAAAGGAAACAGAGCGGAAT[CG]CCCACATTAGCCTCGCTCTTCGGTGACCCGGCGCCTCTGGGCTTGTGTGAGCGTCTCCTT	37	6	50810682	CGCCCACATTAGCCTCGCTCTTCGGTGACCCGGCGCCTCTGGGCTTGTGT	6	50918641	F	0	0	0	0	TFAP2B	NM_003221	Body	chr6:50810642-50810994	Island	0	0	0	6:50918602-50919007	0	0	0	0	0
cg19619405	-0.456499	49645421	AATAAAACTACAATACAATAAAACAACAACTCAACAAACAAAAACAAACA	14634373	AATAAAACTACAATACGATAAAACAACGACTCAACGAACGAAAACAAACG	I	A	Red	CGCGCCTCAGCAGCCTAGGGAACAGCAGCGCGGGCCCTGGGCCGGCTGGTCCAGCCACAC[CG]CCTGTCTCCGCTCGCTGAGCCGCTGCTTCATCGCACTGCAGCCTCACCCCCCTTCCTGCG	37	12	43945892	CGCCTGTCTCCGCTCGCTGAGCCGCTGCTTCATCGCACTGCAGCCTCACC	12	42232159	F	rs275603	rs71455455	0	0	ADAMTS20	NM_025003	TSS200	chr12:43944719-43946285	Island	0	0	0	12:42230987-42232552	0	0	0	0	0
cg19125370	-0.404792	66736465	TTATAAAAATACACTCCAACTTTTCCCCAACAAAAACAAAAAAACTAACA	42695323	TTATAAAAATACACTCCGACTTTTCCCCGACGAAAACGAAAAAACTAACG	I	A	Red	GGAGAGCGGCTGGACCCGGAATATCAACTATCTGCGAAGCCCCCCCTTCTAGCCCAACTC[CG]CCAGCCTCCCCGCCCCCGCCGGGGAAAAGTCGGAGTGCATTTTTACAAAGATGAGAGGAG	37	6	10390532	CGCCAGCCTCCCCGCCCCCGCCGGGGAAAAGTCGGAGTGCATTTTTACAA	6	10498518	F	0	0	0	0	0	0	0	chr6:10390038-10390565	Island	0	0	TRUE	6:10498025-10498817	0	0	0	0	0
cg18924324	-0.440159	72688364	AATAAATACCTTTCTCATCATAAATCAAAATCACTATAATAAAAATATCA	41622335	AATAAATACCTTTCTCGTCGTAAATCGAAATCGCTATAATAAAAATATCG	I	A	Red	AGACGTCCAGCCAGGGGAGGAGCTGACAGTGTGGTATTCTAACTCCTTGGCTCAGTGGTT[CG]ACATCCCCACCACAGCGACTCCGACTCACGACGAGAAAGGTACCCATTCCAAAAGCGTGG	37	6	100057143	CGACATCCCCACCACAGCGACTCCGACTCACGACGAGAAAGGTACCCATT	6	100163864	F	0	rs76039645	0	0	PRDM13	NM_021620	Body	chr6:100055641-100055866	S_Shore	0	CDMR	0	6:100163776-100163922	0	0	0	0	0
cg18862481	-0.460389	43759468	CTAAAACAAAAACAATAAAAACCAAAACCAAAACACAAAAACACTAACCA	32617350	CTAAAACGAAAACGATAAAAACCGAAACCGAAACGCGAAAACACTAACCG	I	C	Grn	TCTCGTCAACAGATCTCCAGAGGTGGTGCAGAAACGACCCCGCGCCGGCGCCCCATCCTG[CG]GCCAGTGCCTCCGCGCCCCGGCTCCGGTCCCCACCGTCCCCGCCCCAGATTTCCGGAGGA	37	3	129693370	CGGCCAGTGCCTCCGCGCCCCGGCTCCGGTCCCCACCGTCCCCGCCCCAG	3	131176060	F	rs9860093	0	0	0	TRH;TRH	NM_007117;NM_007117	5'UTR;1stExon	chr3:129693127-129694841	Island	0	0	0	3:131175814-131176671	3:129693290-129693947	Unclassified_Cell_type_specific	0	0	0
cg18786873	-0.427171	19731474	ACTCACTCATATAAACTAAAAACACTCCAAACCAATTATTTTAAAAACCA	11648459	GCTCACTCGTATAAACTAAAAACGCTCCGAACCGATTATTTTAAAAACCG	I	A	Red	GCGCAGCTGCGCGCTCACTCGTGTGGACTGGAAACGCTCCGAGCCGGTTATTTTAAAAAC[CG]GGAAATAAGGCGGGTTCCCTCTTCGCCCGCCACTTCCCACCAAGTAGGCTGTGCGGCCCT	37	1	110610899	GCTCACTCGTGTGGACTGGAAACGCTCCGAGCCGGTTATTTTAAAAACCG	1	110412422	R	0	0	0	0	ALX3	NM_006492	Body	chr1:110610265-110613303	Island	0	DMR	TRUE	1:110411789-110412653	0	0	0	0	0
cg18782604	-0.423167	33640410	ACTCTCTACAAAAATACAAATAACAACACAACCAAATTAAACAAAACTCA	69771399	ACTCTCTACGAAAATACGAATAACGACACGACCGAATTAAACAAAACTCG	I	A	Red	CGATCTGCCTCCTCTTGGCGCAGCCAGCACTCGAGGGTCAAAATGGCATTCCCCGTGGCC[CG]AGCCTTGTCTAACCCGGCCGTGCCGCCACCCGCACTCTCGCAGAGAGCAGGGTCGCCTGG	37	6	100895050	GCTCTCTGCGAGAGTGCGGGTGGCGGCACGGCCGGGTTAGACAAGGCTCG	6	101001771	F	0	0	0	0	SIM1	NM_005068	Body	chr6:100895007-100895246	Island	0	0	TRUE	6:101001729-101001967	0	0	0	0	0
cg18705773	-0.400968	67764417	TTCAACAACTTTACAAAAAATAACACACAACTAAAACTAAAACTCTTACA	66644448	TTCGACAACTTTACGAAAAATAACGCGCAACTAAAACTAAAACTCTTACG	I	A	Red	TAGCCTGTCCGCTTCGGCAGCTTTGCGAAGAGTGGCGCGCAGCTAGGGCTGAGGCTCTTG[CG]GACCTGCGGTCGAAGCAGGCGGCTGAGCCAGTTCGATCGCCAAGGCCTGGGCTGCCGACA	37	5	170743564	TTCGGCAGCTTTGCGAAGAGTGGCGCGCAGCTAGGGCTGAGGCTCTTGCG	5	170676169	R	0	0	0	0	0	0	0	chr5:170743178-170744107	Island	0	DMR	TRUE	5:170675784-170676720	0	0	0	0	0
cg18698788	-0.496255	63672328	CTCCAATATAAAAAAACCTACACAAAAACTAAATTCTCAAAAAACAAACA	25711414	CTCCGATATAAAAAAACCTACGCGAAAACTAAATTCTCGAAAAACGAACG	I	A	Red	GGGTGTTCCCGGCTCCGATGTGGGGAGGCCTGCGCGGGGACTAGGTTCTCGAGAGGCGAG[CG]GGCGCGCCAGAGAACCCGAGACTGCTGCGGGGCCGGATGCGGGATCCCTGGGCTGCGGTT	37	15	89952499	CTCCGATGTGGGGAGGCCTGCGCGGGGACTAGGTTCTCGAGAGGCGAGCG	15	87753503	R	0	0	0	0	0	0	0	chr15:89952271-89953061	Island	0	0	0	15:87753251-87753695	0	0	0	0	0
cg20443254	-0.462761	20784336	AATTTATATACTTTCCAACAAATAATAAAAACACATAAACCAACAAAACA	51612394	AATTTATATACTTTCCGACAAATAATAAAAACGCGTAAACCGACGAAACG	I	A	Red	GACCTCTTGAGTGATTTGTGTGCTTTCCGGCAAATGATGGAGACGCGTAAACCGGCGGAA[CG]GCTGGCCTTGCCATACTCGCTGCGCACCGCGCCCCTGGGCGTTCCGGGGACCCTGCCCGG	37	12	108169020	GATTTGTGTGCTTTCCGGCAAATGATGGAGACGCGTAAACCGGCGGAACG	12	106693150	R	0	0	0	0	ASCL4	NM_203436	1stExon	chr12:108168986-108169570	Island	0	0	TRUE	12:106693117-106693700	0	0	0	0	0
cg20555674	-0.422306	67617473	AACCCCCACCTCCCTTCACATTCCAAAAAAATATCTAAAAAACCCRAAAC	0	0	II	0	0	AAAGACAGCTGAGCCCCCACCTCCCTTCACATTCCAGAAAAGTGTCTGAAAGGCCCGGGG[CG]CTTCGGGGCTTGCCAAGAGACGGTGTTTAGAGAAAGAGCATAACGCGAAGTCACAATCGC	37	17	37321631	CGCCCCGGGCCTTTCAGACACTTTTCTGGAATGTGAAGGGAGGTGGGGGC	17	34575157	R	0	0	0	0	ARL5C	NM_001143968	Body	chr17:37321482-37322099	Island	0	0	0	17:34574840-34575715	17:37320653-37322046	Unclassified	0	0	0
cg20610452	-0.389404	62753398	CCCTACCCCTATCAAACTAACAACTAAAAAATCAAAAAATACTCCCTACA	39645307	CCCTACCCCTATCGAACTAACAACTAAAAAATCGAAAAATACTCCCTACG	I	A	Red	CCCCTGCCACCACCCTGCCCCTGTCGGGCTGACAGCTGAGAGATCGGGAAGTGCTCCCTG[CG]GCCGCCCAGGCCTGCTTGATATTCCGGAGAGGGCGGCAGCAGCGTTCAGAATCCTTAGAT	37	2	9235898	CCCTGCCCCTGTCGGGCTGACAGCTGAGAGATCGGGAAGTGCTCCCTGCG	2	9153349	R	0	0	0	0	0	0	0	0	0	0	0	TRUE	2:9153313-9153457	0	0	TRUE	0	0
cg20649017	-0.406699	63694371	AACACATAAAAACCCAAAACCAAACAAAAAAACCAAACAAAAAAACAACA	26727301	AACGCATAAAAACCCGAAACCAAACAAAAAAACCGAACGAAAAAACAACG	I	C	Grn	GTAGCCCTCCGGGGCGCATAGGAACCCGGAGCCAGGCAGGAGGACCGAGCGGGAGGACAA[CG]CAGGGACCAACCCATCCATGGGGATCCGGGCCCGGCCAGCTGCTTGGCCTCCCGGCCCTC	37	2	176980837	GGCGCATAGGAACCCGGAGCCAGGCAGGAGGACCGAGCGGGAGGACAACG	2	176689083	R	0	0	0	0	HOXD10	NM_002148	TSS1500	chr2:176980765-176981423	Island	0	DMR	0	2:176688904-176689739	0	0	TRUE	0	0
cg22158650	-0.427968	67782439	TATAAATCAAACCCAAACCCAAAAATACAAACCCCATACAAAAAAAAACA	53611324	TATAAATCAAACCCAAACCCGAAAATACGAACCCCGTACGAAAAAAAACG	I	A	Red	CGAGGAACAGCGAGCCCCCGGACGCTGACTGCAGGACGTCCCAGTTTGTGCCCGGGTCTC[CG]TCCCTCCCCGTACGGGGCTCGTACCCCCGGGCCTGGGTCTGACCCACAGGGCGCTGAGGC	37	7	27291388	TGTGGGTCAGACCCAGGCCCGGGGGTACGAGCCCCGTACGGGGAGGGACG	7	27257913	F	rs78059242	0	0	0	0	0	0	chr7:27291119-27292197	Island	0	DMR	TRUE	7:27257645-27258722	7:27291174-27291848	Unclassified_Cell_type_specific	0	0	0
cg21908235	-0.385758	26686337	TTATATCCTTTCTCCTACTAATATCTACCCACCAACAAACAAAAACTACA	43607501	TTATATCCTTTCTCCTACTAATATCTACCCGCCAACGAACGAAAACTACG	I	A	Red	CCAAGCGCGGCTCTTGGCTCGCTGGCGGGCAGCGTCCACAGAGTGTGGAACCGCCGCAGC[CG]CAGCTCCCGCCCGCTGGCGGGCAGACACTAGCAGGAGAAAGGACACAAGGCCTGCGTGGT	37	1	146551744	TTGTGTCCTTTCTCCTGCTAGTGTCTGCCCGCCAGCGGGCGGGAGCTGCG	1	145018368	F	0	0	0	0	0	0	0	chr1:146551476-146551764	Island	0	DMR	0	1:145015270-145019201	1:146551058-146552550	Unclassified_Cell_type_specific	0	0	0
cg21743907	-0.408933	51663453	CAACACATAACCCTAACAAAAAAAACACCAAAAACACAACAACTAAAACA	15686443	CGACACGTAACCCTAACGAAAAAAACACCAAAAACACAACGACTAAAACG	I	A	Red	CCCAGCGAGATGGCCTCAGCACGCCCTGCACCCTCGTCCGCGCGACTGCCGCCGGGTGCC[CG]CCCCAGCCGCTGTGTCCCTGGTGCTTCCTCCGCCAGGGCCACGTGCCGGGGAAGCCAAAG	37	7	129423053	CGCCCCAGCCGCTGTGTCCCTGGTGCTTCCTCCGCCAGGGCCACGTGCCG	7	129210289	F	0	0	0	0	0	0	0	chr7:129422997-129423355	Island	0	DMR	0	7:129205384-129210591	0	0	0	0	0
cg21697851	-0.394471	53705333	TATACTTTCATTACAAACAAAAAAATAAAACACACACTACAAATTCAACA	39739499	TATACTTTCGTTACAAACGAAAAAATAAAACGCGCGCTACAAATTCAACG	I	C	Grn	GGGCACAGGGCCTGTGCTTTCGTTGCAGGCGAGGAAGTGGAGCGCGCGCTGCAGATTCAG[CG]CGGGGCTAGAGGAGGGGACCTGGATCCCTGAACCCCGGGGCGGAAAGGGAGCCTCCGGGC	37	21	38076869	TGTGCTTTCGTTGCAGGCGAGGAAGTGGAGCGCGCGCTGCAGATTCAGCG	21	36998739	R	0	0	0	0	SIM2;SIM2	NM_009586;NM_005069	Body;Body	chr21:38076762-38077685	Island	0	DMR	0	21:36998579-36999842	0	0	0	0	0
cg21587238	-0.403229	36755415	TCAACCTAAATTTCCAAAAATAATAAAAAACACAACATTTTTTAACCTCA	24737374	TCGACCTAAATTTCCGAAAATAATAAAAAACACAACGTTTTTTAACCTCG	I	A	Red	CAAACTGGAAAGTCGGCCTAGGTTTCCGAGGATAATGAAAGGCACAGCGTTTTTTGACCT[CG]ACTTCAGGCCTGACCCCCCACTCTCTCGGTCCCGTACCTCTTCTGCGGGATGTAACTCTG	37	5	42953590	CGAGGTCAAAAAACGCTGTGCCTTTCATTATCCTCGGAAACCTAGGCCGA	5	42989347	R	0	0	0	0	0	0	0	chr5:42951076-42952410	S_Shore	0	0	0	5:42989300-42989395	0	0	0	0	0
cg21497990	-0.389861	16701370	TAAAACTCAACCTTAAACCTCTACAACTACTCAACAATAAAAACCATACA	11647324	TAAAACTCGACCTTAAACCTCTACAACTACTCGACGATAAAAACCGTACG	I	C	Grn	CCAGGTCCCAGGTCTCGAAAACCAAAGAAGAAGAACCCGAACAAAGAGGACAAGCGGCCG[CG]CACGGCCTTTACCGCCGAGCAGCTGCAGAGGCTCAAGGCCGAGTTCCAGACCAACAGGTA	37	7	155255122	TGGAACTCGGCCTTGAGCCTCTGCAGCTGCTCGGCGGTAAAGGCCGTGCG	7	154947883	F	rs75103128	0	0	0	EN2	NM_001427	Body	chr7:155255098-155255311	Island	0	CDMR	0	7:154947838-154948072	0	0	0	0	0
cg21472506	-0.516733	73757363	AACAAAAAAAACACCAAAAAACTCTAACCAACAAACATAAAACAAAATCA	60689322	AACGAAAAAAACGCCGAAAAACTCTAACCGACAAACGTAAAACAAAATCG	I	A	Red	CTCCAAATCAAAACCACTAAGAGTTCCTCCCGCGCAGACTGCTGCCCCTTCAGCTGCCCT[CG]ATTTTGCTCCACGCCTGCCGGCCAGAGCCTCCCGGCGTTTCTTCCGCCCCAGCGGAGTGC	37	2	63283967	GGCGGAAGAAACGCCGGGAGGCTCTGGCCGGCAGGCGTGGAGCAAAATCG	2	63137471	F	0	0	0	0	OTX1	NM_014562	3'UTR	chr2:63283936-63284147	Island	0	0	TRUE	2:63137299-63137651	0	0	0	0	0
cg21355828	-0.393949	71709336	AAAAAATACCTATACCTCAATAAACAACAACAAAAACACCCAAAACTACA	19631320	AAAAAATACCTATACCTCGATAAACGACGACGAAAACGCCCAAAACTACG	I	C	Grn	GGAAGGGGCCCTCGGTCACTAAGTCCTTCCTCGCGAAGCCCGCAGGCATCTCCAGCCGCG[CG]CAGTCCTGGGCGCTCCCGCCGCCGCCCACCGAGGCACAGGCACCTTCTCCGTGAGCCGGG	37	7	149389814	AGAAGGTGCCTGTGCCTCGGTGGGCGGCGGCGGGAGCGCCCAGGACTGCG	7	149020747	F	0	0	0	0	0	0	0	chr7:149389654-149389976	Island	0	0	0	7:149020545-149020875	0	0	0	0	0
cg21215550	-0.453153	31675388	TTTATCACACTTATCAAACTACTACTACTACAACCATATACCCTTCAACA	49786481	TTTATCACACTTATCAAACTACTACTACTACAACCGTATACCCTTCGACG	I	A	Red	AAGGAAGATCATTTTATCACACTTGTCAGGCTGCTGCTACTGCAGCCGTGTGCCCTTCGG[CG]GGCGGCTGTAGCTGTAGCTGTTGTGACGGCTACGGCGGAGGCTGCGGCCGCGCGGGGAAT	37	9	969544	TTTATCACACTTGTCAGGCTGCTGCTACTGCAGCCGTGTGCCCTTCGGCG	9	959544	R	0	0	0	0	0	0	0	chr9:969529-973276	Island	0	0	0	9:959530-960434	0	0	0	0	0
cg21195256	-0.423821	10675470	CCCACAAATACAAAAATTTTCAAACTATAATCTTCAATCTAAAAAAAACA	55677411	CCCGCGAATACGAAAATTTTCAAACTATAATCTTCAATCTAAAAAAAACG	I	A	Red	TGGGCAGAGTACCCCGCGAGTGCGGAGATTTTCAGGCTGTAATCTTCAGTCTGGGAAAGG[CG]ATGGGAAGGAAGGGCGATGCAGAATAGAGGTGGTCCACTTCTGACTCCCCCCTCACCCGC	37	14	29244278	CGCCTTTCCCAGACTGAAGATTACAGCCTGAAAATCTCCGCACTCGCGGG	14	28314029	R	0	0	0	0	C14orf23;C14orf23	NR_026732;NR_026731	Body;Body	chr14:29243403-29243763	S_Shore	0	0	TRUE	14:28313817-28314089	14:29243446-29244295	Unclassified_Cell_type_specific	0	0	0
cg21179088	-0.404811	63719382	TATTCCAACAAAATACCTTTCTATTTTACAACAAAATTTACCRAATTTCC	0	0	II	0	0	AGGGGTGTGGATATTCCAACAGGATGCCTTTCTGTTTTGCAGCAAAATTTACCGAGTTTC[CG]CGGAACGTGACGGCGACCGAGGGGCAGAATGTGGAGATGTCCTGCGCCTTCCAGAGCGGC	37	7	54612333	ATTCCAACAGGATGCCTTTCTGTTTTGCAGCAAAATTTACCGAGTTTCCG	7	54579827	R	0	0	0	0	VSTM2A	NM_182546	Body	chr7:54612324-54612558	Island	0	0	0	7:54579827-54580211	0	0	0	0	0
cg21039708	-0.573059	74633430	TAACCATCCTTAAAATTTACAACAATTAACAAATTACAAAAATACACACA	56615338	TAACCGTCCTTAAAATTTACAACAATTAACGAATTACGAAAATACGCACG	I	A	Red	TGTACTCAAATGTGGCCGTCCTTGGGATTTACAGCAATTAACGAATTACGGGAGTGCGCA[CG]AGGCAGCAAGCTCTCGGCAGCCGGGCTCCGGCTCGGGCTCGGCCTGGGGCTGGGGACTCC	37	14	57278729	CGTGCGCACTCCCGTAATTCGTTAATTGCTGTAAATCCCAAGGACGGCCA	14	56348482	R	0	0	0	0	OTX2OS1	NR_029385	TSS1500	chr14:57278709-57279116	Island	0	DMR	0	14:56348463-56348938	0	0	0	0	0
cg21026830	-0.451499	16692492	ACAAATAATTAAATAAAAACACTTTAACTTCTACATATCTAAAACTCACA	25692462	ACAAATAATTAAATAAAAACGCTTTAACTTCTACGTATCTAAAACTCGCG	I	A	Red	CAGCCCGCACCCTTCTGGCGGCTCCCGCGAGGCCAACTCAGACTCTCAGTTCCAGTTGCC[CG]CGAGCCTCAGACACGCAGAAGCTAAAGCGCCCTCATCTAATTATTTGCAGAACTATTATC	37	14	60973517	GCAAATAATTAGATGAGGGCGCTTTAGCTTCTGCGTGTCTGAGGCTCGCG	14	60043270	F	0	0	0	0	0	0	0	chr14:60973772-60974123	N_Shore	0	0	0	14:60043208-60043300	0	0	0	0	0
cg20981086	-0.390152	60637305	ATTAAAAACCACAAAATTTCAATTCCTAATTCCACAACAAACTCACAACA	13664510	ATTAAAAACCACGAAATTTCAATTCCTAATTCCGCAACGAACTCACAACG	I	A	Red	GCCATTTCACCAATGGAAATTCCGATGAGAAAGGAAGAAACGAGGGGTTCAAGGCCGCGC[CG]TTGTGAGTCCGCTGCGGAACTAGGAACTGAAACCCCGTGGTTCCCAATGAGCCAGCGAAA	37	14	101923256	ATTGGGAACCACGGGGTTTCAGTTCCTAGTTCCGCAGCGGACTCACAACG	14	100993009	F	0	0	0	0	0	0	0	chr14:101923575-101925995	N_Shore	0	RDMR	0	14:100992933-100993120	0	0	0	0	0
cg20935165	-0.445095	50727307	ATAAAAACAAAACCACTATCACTCTAAACTATTTCCAACCAAAAAACACA	32710439	ATAAAAACAAAACCGCTATCGCTCTAAACTATTTCCGACCAAAAAACGCG	I	A	Red	CAGATCTGGGCCATGGAGGCAAGGCCGCTGTCGCTCTGGGCTGTTTCCGGCCAGGGGACG[CG]AGAGAAGGCGGCACCACACTTACTTCTCCCGGGCCTGGTGCTGCCAGCTCCGCGGAACAG	37	2	172972840	CGCGTCCCCTGGCCGGAAACAGCCCAGAGCGACAGCGGCCTTGCCTCCAT	2	172681086	R	rs2357322	0	0	0	0	0	0	chr2:172972804-172973242	Island	0	0	0	2:172680872-172681488	0	0	0	0	0
cg20785796	-0.421683	17739343	ACTCCAAACAACATAAACCTAAACACCTAAATAAAAAATACAAAATACCA	37709462	GCTCCGAACAACGTAAACCTAAACGCCTAAATAAAAAATACAAAATACCG	I	A	Red	TCCTAGAGGCCCGCTCCGGACAGCGTAGGCCTGGGCGCCTGGGTGGAGGGTGCAGGGTGC[CG]GGCGCGGGACTTCGGCTCTCGCCTGGGCCATCCCGGGCTCTGAGGGCCCGGCATCCATCC	37	2	200326721	GCTCCGGACAGCGTAGGCCTGGGCGCCTGGGTGGAGGGTGCAGGGTGCCG	2	200034966	R	0	0	0	0	SATB2	NM_015265	TSS1500	chr2:200320502-200329681	Island	0	0	0	2:200034878-200037919	2:200326340-200326939	Unclassified_Cell_type_specific	0	0	0
cg20699586	-0.479716	30675360	AAAACTCTAAAAAACCAACAAAAAACACAACACACAATAAACAATACTCA	47634433	AAAACTCTAAAAAACCAACGAAAAACGCAACGCGCGATAAACGATACTCG	I	A	Red	CAGCTACTGCGGGAGGCTCTGGGAGGCCAGCGGAAGGCGCAGCGCGCGGTGGACGGTGCT[CG]GGCGTAGAGGGGGAGAGCGGCCGGTAGAGGGGGAGAGCAGACCAGCCCGGCCGCCGGCGA	37	1	227748719	GAGGCTCTGGGAGGCCAGCGGAAGGCGCAGCGCGCGGTGGACGGTGCTCG	1	225815342	R	0	0	0	0	0	0	0	chr1:227748423-227748860	Island	0	0	0	1:225814324-225816222	1:227748157-227749276	Unclassified_Cell_type_specific	0	0	0
cg18675097	-0.409963	67650410	ATAACTAAACCAAAATACTAAAAACATAAACCACACCTCAACACTAAACA	22765323	ATAACTAAACCGAAATACTAAAAACATAAACCGCGCCTCAACGCTAAACG	I	A	Red	CCGATTCTAGTGCGCCTGCGTGGCCGCGAATCACCAGCCAGCCTCTGGGTCTGTAGCAAC[CG]CCCAGCGTTGAGGCGCGGCTCATGCCCCCAGTATCCCGGTCCAGCTATTCCGAGGACATC	37	6	28227127	CGCCCAGCGTTGAGGCGCGGCTCATGCCCCCAGTATCCCGGTCCAGCTAT	6	28335106	F	rs41269289	0	0	0	NKAPL;NKAPL	NM_001007531;NM_001007531	5'UTR;1stExon	chr6:28226979-28227483	Island	0	0	0	6:28334856-28335576	6:28226863-28227240	Promoter_Associated_Cell_type_specific	0	0	0
cg18630667	-0.396845	32754369	CCAAAAAAAACACTAAAAACTCCATTCCAAAAAAACTATCTAAAAACACA	10756318	CCAAAAAAAACACTAAAAACTCCGTTCCGAAAAAACTATCTAAAAACGCG	I	A	Red	GTGCTGAGGAGGCCAAGGAGGGCACTGGGAGCTCCGTTCCGGGAGAGCTGTCTAAGGACG[CG]GAACCGGGTGGGGAGGCCAGGGAGGTAACCAAGAGTCCGAGCCGGGCCTGGAAATTCTGA	37	19	37096323	CGCGTCCTTAGACAGCTCTCCCGGAACGGAGCTCCCAGTGCCCTCCTTGG	19	41788163	R	0	0	0	0	ZNF529;ZNF382;ZNF529;ZNF529	NR_027239;NM_032825;NM_001145650;NM_001145649	TSS200;5'UTR;TSS200;TSS200	chr19:37095680-37096589	Island	0	0	0	19:41787521-41788524	19:37095426-37097176	Promoter_Associated	TRUE	0	0
cg18623980	-0.436583	10730496	TTCTCTAAACCTAAACAACATATTTCATTAAAAACAAACAAATAATACCA	48753481	TTCTCTAAACCTAAACGACGTATTTCGTTAAAAACGAACAAATAATACCG	I	A	Red	ACAGTCCCGGAGTTCTCTGGGCCTGGGCGACGTGTTTCGTTGAAAGCGGGCAGGTGGTGC[CG]GGCGGGGCTGCGCTGAGGCTCCGGTGCCTCCCCACCTGCCCCTCGTACCTGCCGGTCTGT	37	2	45240563	TTCTCTGGGCCTGGGCGACGTGTTTCGTTGAAAGCGGGCAGGTGGTGCCG	2	45094067	R	0	0	0	0	0	0	0	chr2:45240372-45241579	Island	0	DMR	0	2:45093843-45095083	0	0	0	0	0
cg17514558	-0.386113	29623427	ACTATTCAACATATAAACACACAATACACTAACAAACTACTAAACAAACA	63755454	ACTATTCGACGTATAAACGCACAATACACTAACAAACTACTAAACGAACG	I	T	Red	CACGGAGCCAGGGCTGTTCGGCGTGTGGGCGCACAATGCACTGACAGGCTGCTGAGCGAG[CG]TGACACAGCCAAGCACAGGCTGATGGTCCTGGTCAAGGACAATGGCGAGCCTCCGCGCTC	37	5	140621375	CGCTCGCTCAGCAGCCTGTCAGTGCATTGTGCGCCCACACGCCGAACAGC	5	140601559	R	0	0	0	0	PCDHB19P	NR_001282	Body	chr5:140620864-140621698	Island	0	0	0	5:140600943-140601931	0	0	0	0	0
cg17380661	-0.437159	35600380	AAACAAAACACTCATTAACCAATAAAACTAAATAACACAAATCAACCCCA	39655482	AAACGAAACGCTCATTAACCAATAAAACTAAATAACACGAATCGACCCCG	I	A	Red	TGGCGCGGCCAGGGGCGAGGCGCTCATTGGCCAATAGGGCTGAGTGACACGAGTCGGCCC[CG]AGCCGCCCTCCGCGCGCCCAGGCTCCGGGCTCTGAATCTTACTACCCGCGGGACCGCTGG	37	6	100912946	CGGGGCCGACTCGTGTCACTCAGCCCTATTGGCCAATGAGCGCCTCGCCC	6	101019667	R	0	rs3756916	0	0	SIM1	NM_005068	TSS1500	chr6:100912071-100913337	Island	0	DMR	0	6:101018303-101020007	6:100912777-100913301	Unclassified_Cell_type_specific	TRUE	0	0
cg17315844	0.402503	25793498	TTTCTAAAACAACATAATACAAAACTTAAAAATAAAACCTACCRAACACC	0	0	II	0	0	TTGCCAAGATCTTTCTGAGGCAGCATAATACAGGGCTTAAGAGTGAGACCTGCCGGGCAC[CG]CGGTGGCTCAGGCCCAACACTTGGGGAGACCTAGACGGGTACATCACTTGAGGTCAGCCG	37	5	10249113	TTCTGAGGCAGCATAATACAGGGCTTAAGAGTGAGACCTGCCGGGCACCG	5	10302113	R	0	0	0	0	FAM173B;CCT5	NM_199133;NM_012073	Body;TSS1500	chr5:10249760-10251000	N_Shore	0	0	0	0	5:10248998-10249160	Promoter_Associated_Cell_type_specific	0	0	0
cg17301223	-0.386288	24653362	AAACAAAAAAACAAACTCAATACAAACATAACCCCTCCCTATCACCTACA	21720429	AAACGAAAAAACGAACTCAATACAAACGTAACCCCTCCCTATCACCTACG	I	C	Grn	TGGCGCGGGGGGGGGCGGGGAGGCGGGCTCAGTGCAGGCGTGGCCCCTCCCTGTCACCTG[CG]CAGTCCCCTCCCCACCGGGCAGCGTCCATCACCCGCCCCCATGGACCACGGAGGCCCGGT	37	8	145106438	CGCAGGTGACAGGGAGGGGCCACGCCTGCACTGAGCCCGCCTCCCCGCCC	8	145178426	R	0	0	0	0	OPLAH	NM_017570	Body	chr8:145103285-145108027	Island	0	DMR	0	8:145175286-145179999	0	0	0	0	0
cg17241776	-0.41317	33648404	AAAATAATACAAAACACTAAAAAAAACACCAAATTACTACCCTTCCCCCA	21707461	AAAATAATACGAAACGCTAAAAAAAACGCCGAATTACTACCCTTCCCCCG	I	A	Red	ACCACGCGGGCCAGCGCGCTGCGCATCGCCATCTGGGCCAGGGTGCAGGGCCCGCGGTCC[CG]GGGGAAGGGCAGCAACTCGGCGCCCCCCTCAGCGCCTCGCACTACCTCCTCCTCTGGGGA	37	13	51417469	CGGGGGAAGGGCAGCAACTCGGCGCCCCCCTCAGCGCCTCGCACTACCTC	13	50315470	F	0	0	0	0	DLEU7	NM_198989	1stExon	chr13:51417371-51418149	Island	0	0	0	13:50315397-50316112	0	0	0	0	0
cg17231999	-0.512516	51700490	ACTTAAAAATCAAAAACCAACTATAAACTAAACAACAAATTTACAAAACA	56600301	GCTTAAAAATCAAAAACCGACTATAAACTAAACGACAAATTTACGAAACG	I	A	Red	TTTCCTTGGGTGCGAACTCGAGTCCAGGACCGGCAGGGTTCTCGCCTTAATCTGTACCAC[CG]TCCCGTAAATCTGTCGCTCAGCCCATAGCCGGCCTTTGATCTCCAAGCGGAGCAGCTGGA	37	4	41882564	GCTTGGAGATCAAAGGCCGGCTATGGGCTGAGCGACAGATTTACGGGACG	4	41577321	F	rs4861148	0	0	0	0	0	0	chr4:41882450-41882964	Island	0	0	0	4:41576871-41577552	0	0	TRUE	0	0
cg17138769	-0.410583	40641398	CCTCCCCAATCTTAAAATTTCAATAATCCCAAATCAAAACACAAACCACA	18717477	CCTCCCCAATCTTAAAATTTCAATAATCCCAAATCAAAACACGAACCGCG	I	A	Red	ATGTGGGTGGCCGTGGCTGTAGGGACGATCGCCGCTGCGCAGGGTAAGGAAAGAGGGTGT[CG]CGGTTCGTGTTCTGATTTGGGACCACTGAAACCCTAAGACTGGGGAGGCGAGGGGAGTGT	37	10	118892211	CGCGGTTCGTGTTCTGATTTGGGACCACTGAAACCCTAAGACTGGGGAGG	10	118882201	F	0	0	0	0	VAX1	NM_199131	Body	chr10:118892161-118892639	Island	0	RDMR	0	10:118882112-118882594	0	0	0	0	0
cg16966315	-0.413806	61668451	CAATACTATACACAACTTACATACAACTAACTACAAAAACATAAATAACA	30749336	CAATACTATACGCGACTTACGTACGACTAACTACGAAAACGTAAATAACG	I	C	Grn	TCTTGATCTGCAGTCAAATGCTCTACCGCTAAGCTATACCCCCGTCACACGGGAGGAAAG[CG]TCACTCACGTCTTCGTAGTCAGCCGCACGCAAGCCGCGTACAGCACTGCAGGGTCCGCGC	37	7	149112318	CAGTGCTGTACGCGGCTTGCGTGCGGCTGACTACGAAGACGTGAGTGACG	7	148743251	F	0	0	0	0	0	0	0	chr7:149112306-149112545	Island	0	0	0	7:148743062-148743600	0	0	0	0	0
cg16851417	-0.381512	26615459	CTACACACAACAATAAAAACACCAAACCTTCTATCTATCCTCAAAATACA	51730439	CTACGCACGACAATAAAAACACCGAACCTTCTATCTATCCTCAAAATACG	I	T	Red	AACTCCCCAGGTCTGCGCACGGCAATGGGGGCACCGGGCCTTCTGTCTGTCCTCAGAATA[CG]TAGGATACCCGCGGGCGACAAGCCGGGCCAGGCTAGGAGCCTCCTTCCCTGCCCCTCCCC	37	21	38077042	CTGCGCACGGCAATGGGGGCACCGGGCCTTCTGTCTGTCCTCAGAATACG	21	36998912	R	0	0	0	0	SIM2;SIM2	NM_009586;NM_005069	Body;Body	chr21:38076762-38077685	Island	0	0	TRUE	21:36998579-36999842	0	0	0	0	0
cg16823083	-0.431867	22709451	ATAAAAATAAAAACAAAACACACCCCTAAACCTACAAAACCTACAAACCA	27763480	ATAAAAATAAAAACGAAACACGCCCCTAAACCTACGAAACCTACGAACCG	I	A	Red	AAGAATCGTGCGGGTCTGGGACCTGGGGGCCCAGAGGGAGCGAGCTCCTGCGCGGGCGCT[CG]GTCCGCAGGTTTCGCAGGCTCAGGGGCGTGCCTCGTTCTCACCCCCACTCCGGACCCCGG	37	1	3567412	CGGTCCGCAGGTTTCGCAGGCTCAGGGGCGTGCCTCGTTCTCACCCCCAC	1	3557272	F	0	0	0	0	WDR8	NM_017818	TSS1500	chr1:3566445-3569636	Island	0	0	0	1:3557058-3559808	0	0	0	0	0
cg16768018	-0.478675	50604305	AAACAACACAAAAACAAACAATATAACCAAATCATAACCAAAACTAAACA	21788345	AAACGACACGAAAACAAACGATATAACCGAATCGTAACCAAAACTAAACG	I	A	Red	GCAGTCCGACGAGGGCGACACGAGGGCAGACGGTGTAGCCGAATCGTAGCCAGAGCTGGG[CG]GCGGCGAGCGCCCGTGCACCTTCATGTGCTTACGCAGCGAGCTGGGGTGCGTGTAGCACT	37	3	147108843	GGGCGACACGAGGGCAGACGGTGTAGCCGAATCGTAGCCAGAGCTGGGCG	3	148591533	R	0	0	0	0	ZIC4;ZIC4;ZIC4;ZIC4;ZIC4	NM_001168378;NR_033119;NM_032153;NR_033118;NM_001168379	Body;Body;Body;Body;Body	chr3:147108511-147111703	Island	0	0	0	3:148591202-148591799	0	0	0	0	0
cg16732616	-0.500187	34780431	AACCAAAAACCTCATAAACAAACCTCAAAAAAATAATACCATTAACAACA	43793438	AACCGAAAACCTCGTAAACGAACCTCGAAAAAATAATACCGTTAACGACG	I	A	Red	CGGCGCACACTGAACCGAAGACCTCGTAGGCGGGCCTCGGGGGGATGATGCCGTTGGCGG[CG]GCCAGCGCCAGCCCCTCGGCAGTGCCGTAGAGCAGCTGCAGCTCGCGCGCCTCGTTCTCC	37	1	50886782	CGCCGCCAACGGCATCATCCCCCCGAGGCCCGCCTACGAGGTCTTCGGTT	1	50659370	R	0	0	0	0	DMRTA2	NM_032110	Body	chr1:50884228-50891471	Island	0	DMR	0	1:50658741-50659961	0	0	0	0	0
cg16700364	-0.407982	66727463	CCACCCATCCACAACAAAAAACCAACAAAACACCAAAAAAAATTATAACA	72785307	CCACCCATCCACAACGAAAAACCAACAAAACACCGAAAAAAATTATAACG	I	A	Red	ACACACACACATCCACCCATCCACAGCGGAAGGCCAGCAGGGCACCGAAAGAAATTGTGG[CG]GTCGCCTGGACCGCAGAAGGCAGACCTCAGGAAGGAGCAGGCGACAGCGCTGCTCACTGC	37	2	157178889	CGCCACAATTTCTTTCGGTGCCCTGCTGGCCTTCCGCTGTGGATGGGTGG	2	156887135	R	0	0	0	0	0	0	0	chr2:157176251-157177346	S_Shore	0	RDMR	0	2:156886862-156887185	2:157178844-157179156	Unclassified_Cell_type_specific	0	0	0
cg16640855	-0.414384	25656499	ACATCTTAAAATAACAAAACACCACCTTACACAAATTATCTAACACCACA	19756402	ACGTCTTAAAATAACAAAACACCACCTTACGCAAATTATCTAACGCCGCG	I	T	Red	TGGACAGCTTCTGCGTCTTAGAATAGCAAGGCACCACCTTGCGCAGGTTGTCTAGCGCCG[CG]TTCAGTCCGTGCATGCGGTTCCGCTCCCGGGCGTTAGCCTTCATGCGTCTCAATTTAAAA	37	2	182543233	CGCGGCGCTAGACAACCTGCGCAAGGTGGTGCCTTGCTATTCTAAGACGC	2	182251478	R	0	0	0	0	NEUROD1	NM_002500	Body	0	0	0	0	TRUE	2:182250755-182251822	0	0	0	0	0
cg16626067	-0.408104	27779482	TCCACACAAAAATAAAACCAACAAATTAAAAACAAAATTAAAACCCATCA	38691423	TCCGCGCGAAAATAAAACCGACGAATTAAAAACGAAATTAAAACCCGTCG	I	A	Red	CGCGAGGGCAGCTCCGCGCGGAGGTGGGACCGGCGGGTTGGGAACGGAGTTGGGGCCCGT[CG]GGGGCCGGCGCGTGGAGGGTGGGAGGATCCGGCCGCTGCCGGGCGGATGGGAGCTGCGCG	37	16	66613266	TCCGCGCGGAGGTGGGACCGGCGGGTTGGGAACGGAGTTGGGGCCCGTCG	16	65170767	R	0	0	0	0	CMTM2	NM_144673	TSS200	chr16:66612749-66613412	Island	0	0	0	16:65170251-65171217	16:66612785-66613385	Unclassified_Cell_type_specific	0	0	0
cg16529477	-0.427447	65660487	AATAAACTCAAACAAATAAAACACAATACAAAACACAAAACTAACACTCA	64605420	AATAAACTCGAACGAATAAAACGCAATACAAAACGCGAAACTAACACTCG	I	A	Red	GTGCATAGCCTTTTATTTATAACTTGGTAAGTGCCAGCGAACTCGCCTCCTTTACACCCC[CG]AGTGCCAGCCCCGCGCTCTGCACTGCGCTTTATTCGCTCGAGCCTATTCAGGGACTGTCA	37	2	223164854	AATAGGCTCGAGCGAATAAAGCGCAGTGCAGAGCGCGGGGCTGGCACTCG	2	222873098	F	rs45495693	rs71781305	0	0	PAX3;PAX3;PAX3;PAX3;PAX3;CCDC140;PAX3;PAX3;PAX3	NM_013942;NM_000438;NM_181460;NM_181457;NM_181458;NM_153038;NM_181461;NM_001127366;NM_181459	TSS1500;TSS1500;TSS1500;TSS1500;TSS1500;5'UTR;TSS1500;TSS1500;TSS1500	chr2:223162946-223163912	S_Shore	0	RDMR	TRUE	2:222873075-222873172	0	0	0	0	0
cg16519587	-0.397639	43703306	TATCTAACACTCACCATCAAAATTTCTCAAATAATCTCAAAAAAACCACA	29638360	TATCTAACGCTCACCGTCAAAATTTCTCGAATAATCTCGAAAAAACCGCG	I	C	Grn	CGGGCGGCGCTACTTCCCTTTCCCGAATTCCGAGCCCCCCTCTCCAGGTCAAATGCTCGG[CG]CGGCCTTTCCGAGACTACCCGAGAAATTCTGACGGTGAGCGCCAGACAGCGGCGTGGTAG	37	6	26614649	CGCGGCCTTTCCGAGACTACCCGAGAAATTCTGACGGTGAGCGCCAGACA	6	26722628	F	0	0	0	0	0	0	0	chr6:26614013-26614851	Island	0	DMR	TRUE	6:26721624-26722830	0	0	0	0	0
cg16509851	-0.419472	26702329	CAAATAAAATACACAAAATCAAAACAATATCAATAACAAAAACCACAACA	51745410	CGAATAAAATACGCGAAATCGAAACGATATCGATAACGAAAACCGCAACG	I	C	Grn	CCGGGAGCACGACGGATAGAATGCGCGGGGTCGAGACGGTGTCGGTAGCGGGGGCCGCAG[CG]CTTTGCAAAGCCGGCCTCTGCCCCCGGCCTCCTTGGAGGGCGGTAGCGGGACCTGCGCTC	37	4	174430614	CGCTGCGGCCCCCGCTACCGACACCGTCTCGACCCCGCGCATTCTATCCG	4	174667189	R	0	0	0	0	0	0	0	chr4:174430386-174430861	Island	0	0	0	4:174666931-174667634	4:174430564-174431087	Unclassified_Cell_type_specific	0	0	0
cg17466857	-0.388811	19720470	AAAAAACCATTCTAACTATTAACAATTTAAAAACAAAAAACACTAAAACA	38809446	AAAAAACCGTTCTAACTATTAACGATTTAAAAACGAAAAACACTAAAACG	I	C	Grn	GGCTTGTCCGATTTGCACGGTGACTTGATTACACTCTCTCATTCATGGTCACTTCCGAAG[CG]CTTTAGTGCCTTCCGTCCCTAAACCGCCAACAGCCAGAACGGCTTCTCCCCGCGGTTTGT	37	7	27225528	GAGAAGCCGTTCTGGCTGTTGGCGGTTTAGGGACGGAAGGCACTAAAGCG	7	27192053	F	rs17427875	0	0	0	HOXA11AS;HOXA11	NR_002795;NM_005523	Body;TSS1500	chr7:27225050-27225629	Island	0	RDMR	0	7:27190555-27192145	0	0	0	0	0
cg17542408	-0.436479	12614399	TTAAAATTATCCTTCCATTACAAATACCTACTTAAACCACTTACCAAACA	64655503	TTAAAATTATCCTTCCGTTACGAATACCTACTTAAACCACTTACCGAACG	I	A	Red	GCCCGCGGAGCCACGTCAGGCCCCCAGCTCCCCCGGATCCCACCACGCACCAGGCCCCTC[CG]CCCGGCAAGTGGCCCAAGCAGGCATCCGCAACGGAAGGACAATTTTAAAAACAAACCCTC	37	11	78673100	CGCCCGGCAAGTGGCCCAAGCAGGCATCCGCAACGGAAGGACAATTTTAA	11	78350748	F	0	0	0	0	ODZ4	NM_001098816	Body	chr11:78673007-78673213	Island	0	0	TRUE	11:78350656-78350988	0	0	0	0	0
cg18456523	-0.445293	62754326	CAATACTAAATATAAATAAAACACAAACATATAAAAACTACAACACATCA	10678435	CGATACTAAATATAAATAAAACGCGAACGTATAAAAACTACAACACGTCG	I	A	Red	CCTCTCCCGGGCCCCCACGGGTCCCGATGCTGGGCGGGGATGCACTGAACTGTTCAGTTC[CG]ACGTGCTGCAGTTCCCACACGCCCGCGCCCCACTTACATCCAGCACCGAGGCCAGGTGCC	37	5	54516805	CGGTGCTGGATGTAAGTGGGGCGCGGGCGTGTGGGAACTGCAGCACGTCG	5	54552562	F	0	0	0	0	0	0	0	chr5:54516267-54516919	Island	0	DMR	0	5:54552107-54552799	5:54516070-54517058	Unclassified_Cell_type_specific	TRUE	0	0
cg17555825	-0.388444	51792350	CAAAAATTCCTCAAATAAACAATATCCCTAAAACAATAACACAAAAAACA	33690309	CGAAAATTCCTCAAATAAACGATATCCCTAAAACAATAACGCGAAAAACG	I	C	Grn	CGAATTGTGGTCCCCTCCCACCCACGGCCTCCCCATCACGCGCACGCAGCCCGCGAGGGG[CG]CCCTCCGCGCCACTGCCCCAGGGACACCGTTCATCTGAGGAACTCTCGCGCCCTGCGTTT	37	5	76924190	CGAGAGTTCCTCAGATGAACGGTGTCCCTGGGGCAGTGGCGCGGAGGGCG	5	76959946	F	0	0	0	0	0	0	0	chr5:76923887-76924502	Island	0	0	0	5:76959478-76960258	0	0	0	0	0
cg18448949	-0.437449	40787485	AAAACCATCTAAAATTTTCAAAAATTTACATTTAATATAAAAAACCAACA	57793436	AAAACCGTCTAAAATTTTCGAAAATTTACATTTAATATAAAAAACCGACG	I	T	Red	TGCAGCATCTCTGAGGCCGTCTGGGGTTTTCGGAAATTTGCATTTGGTGTGGAAAGCCGG[CG]TGGTGCGTTTAGCTTGAGCAGGGGCGCCTTGGAGGTCTATTTCCAAGGCTGTGGGCCTGG	37	2	176993089	CGCCGGCTTTCCACACCAAATGCAAATTTCCGAAAACCCCAGACGGCCTC	2	176701335	R	0	0	0	0	HOXD8	NM_019558	TSS1500	chr2:176992950-176993186	Island	0	0	0	2:176701214-176702101	0	0	0	0	0
cg18384778	-0.436105	36737400	ACAAAACTAAAAACACACAAAACCAAAAACTCAATTCACAAAATAAACCA	32755360	ACAAAACTAAAAACGCACAAAACCGAAAACTCGATTCGCGAAATAAACCG	I	A	Red	CCCCCTGTTCAAGGTCTGTCACCGTAGGGGGCGGGGGGGCGCGTGGAGCCGCTGGGGGTT[CG]GCCCACCCCGCGAACCGAGCTCCCGGCCCTGTGCGCCCTCAGCTCTGCCGCGGGCGTTGG	37	19	57618136	CGGCCCACCCCGCGAACCGAGCTCCCGGCCCTGTGCGCCCTCAGCTCTGC	19	62309948	F	0	0	0	0	0	0	0	chr19:57617601-57618448	Island	0	0	0	19:62309350-62310249	0	0	0	0	0
cg18372607	-0.472849	68717420	AACCCAACAAAACCAAACCCAATTTAAAATTACAATTAAAACACACAACA	52728361	AACCCAACGAAACCAAACCCGATTTAAAATTACGATTAAAACACACGACG	I	T	Red	CCAGGGCAGGCTGCTGGAAGACCCGGGCCTTTCCACACTTTGAGTTCAGTTGAGCCCCGA[CG]CCGTGTGCCTCAACCGTAACCTCAAACCGGGCCTGGTTTCGCTGGGCCTCCAGGCTCCCA	37	11	31827084	CGCCGTGTGCCTCAACCGTAACCTCAAACCGGGCCTGGTTTCGCTGGGCC	11	31783660	F	0	0	0	0	PAX6;PAX6;PAX6	NM_001604;NM_001127612;NM_000280	Body;Body;Body	chr11:31827696-31827921	N_Shore	0	0	0	11:31782368-31783793	0	0	0	0	0
cg18322569	-0.495233	19809493	TTTACAATCAATAACTTTCTTCACTAATTCAAAACAACTACTAAACAACA	44734423	TTTACGATCGATAACTTTCTTCGCTAATTCGAAACGACTACTAAACGACG	I	A	Red	TCCAAAACTCGACCCGCTGGCCCCTTCCATTGTCATTGCTACATGAGGTCCACGCCACTC[CG]CCGTTCAGCAGCCGCCCCGAACCAGCGAAGAAAGCTATCGATCGTAAAACAAAATAAACA	37	1	91182777	CGCCGTTCAGCAGCCGCCCCGAACCAGCGAAGAAAGCTATCGATCGTAAA	1	90955365	F	0	0	0	0	BARHL2;BARHL2	NM_020063;NM_020063	5'UTR;1stExon	chr1:91182509-91182857	Island	0	0	0	1:90954500-90955393	0	0	0	0	0
cg18267049	-0.47814	60624407	AAAATACAAAACAACCCCAATACAAACAAAAATTCAAAAACCAAAACACA	16751447	AAAATACGAAACGACCCCGATACAAACAAAAATTCAAAAACCGAAACGCG	I	A	Red	GTTTCACCGCCTGCGGCGGGCGCCCCGGACCCGGCCGGGTTCGGACGACAGCTGCACGGC[CG]CGCCTCGGCCCCTGAACTTTTGCCTGCACCGGGGCCGCCCCGCACCCCCCGCCAACCCCC	37	10	101875028	CGCGCCTCGGCCCCTGAACTTTTGCCTGCACCGGGGCCGCCCCGCACCCC	10	101865018	F	0	0	0	0	0	0	0	chr10:101874821-101875139	Island	0	0	0	10:101864834-101865119	10:101875028-101875122	Unclassified_Cell_type_specific	0	0	0
cg18235734	-0.441591	58710348	TAAAACAAAAACAAAACAAATCAACAAAACTAATTAAACCACAACCTCCA	48748402	TAAAACGAAAACGAAACAAATCGACGAAACTAATTAAACCGCGACCTCCG	I	A	Red	GGCCGCAGGGAGAACTCGCCTCCCCGCCCCGGCACGGGCACTGTCTGCGGCCACGTGCCC[CG]GAGGTCGCGGCCCAACCAGCCCCGCCGACTTGTTCCGCTTTCGCCCCAGCCCCCGGCGGG	37	1	91301731	TGGGGCGAAAGCGGAACAAGTCGGCGGGGCTGGTTGGGCCGCGACCTCCG	1	91074319	F	0	0	0	0	0	0	0	chr1:91300979-91301891	Island	0	DMR	0	1:91073568-91074479	0	0	0	0	0
cg18177414	-0.440888	26716379	AACAACTCCAAAATAAACAAATAACTCCCCAAAATACAAAAACAAAAACA	38666468	AACGACTCCGAAATAAACAAATAACTCCCCAAAATACGAAAACGAAAACG	I	A	Red	AGCCGGGCCCCAGGCACCGCCACTCAGCTCTGCGACGGCCGGCCCCGTGCGGCCCCAGCC[CG]CCCTCGCCTCCGCACCCTGGGGAGCCACCTGTCCACTTCGGAGCCGCTGTCACAGCCCCC	37	7	149389929	AGCGGCTCCGAAGTGGACAGGTGGCTCCCCAGGGTGCGGAGGCGAGGGCG	7	149020862	F	0	0	0	0	0	0	0	chr7:149389654-149389976	Island	0	0	0	7:149020545-149020875	0	0	0	0	0
cg18161327	-0.414035	30689489	ACATAATTTCTATAAAAACAACCTCCCTACAAAAAAACTAAATATCAACA	60605403	GCGTAATTTCTATAAAAACGACCTCCCTACAAAAAAACTAAATATCGACG	I	A	Red	CTCGCTGGTCCCGCGTGGTTTCTGTGAGAGCGGCCTCCCTGCAGAAGGACTGGGTGTCGG[CG]GGTTTGGAGCATCTAGTGTCATTTAGGCCGCGCCAGGGGCGGGTTCAAGGGCGAATGGGG	37	13	100627703	CGCCGACACCCAGTCCTTCTGCAGGGAGGCCGCTCTCACAGAAACCACGC	13	99425704	R	0	0	0	0	0	0	0	chr13:100620241-100624348	S_Shelf	0	0	0	13:99425548-99426136	0	0	0	0	0
cg18103859	-0.481962	17789412	ACTAAAAACRAAACTTCCTAAATTCTCAAAAACCAAAAAATTTAACTCCC	0	0	II	0	0	CCGTCCCTGTAGCTCGCTGGGCTCTTGAGCCCCTACCCACTAAGCCAAAAATTCGGGAAC[CG]GGAGCCAAACCCCTTGGCCTCTGAGAATTTAGGAAGCTTCGTTTTCAGCCAAGAGGTCAA	37	14	61110002	CGGGAGCCAAACCCCTTGGCCTCTGAGAATTTAGGAAGCTTCGTTTTCAG	14	60179755	F	0	0	0	0	0	0	0	chr14:61108954-61109786	S_Shore	0	RDMR	0	14:60177929-60179820	0	0	0	0	0
cg18077971	-0.468817	38704302	ATAACAATCCCTAAATAAACTCAAACAAATAAAACACAATACAAAACACA	18658481	ATAACAATCCCTAAATAAACTCGAACGAATAAAACGCAATACAAAACGCG	I	A	Red	TATTTATAACTTGGTAAGTGCCAGCGAACTCGCCTCCTTTACACCCCCGAGTGCCAGCCC[CG]CGCTCTGCACTGCGCTTTATTCGCTCGAGCCTATTCAGGGACTGTCACTCCGGGGCCGCG	37	2	223164867	GTGACAGTCCCTGAATAGGCTCGAGCGAATAAAGCGCAGTGCAGAGCGCG	2	222873111	F	rs45506598	0	0	0	PAX3;PAX3;PAX3;PAX3;PAX3;CCDC140;PAX3;PAX3;PAX3	NM_013942;NM_000438;NM_181460;NM_181457;NM_181458;NM_153038;NM_181461;NM_001127366;NM_181459	TSS1500;TSS1500;TSS1500;TSS1500;TSS1500;5'UTR;TSS1500;TSS1500;TSS1500	chr2:223162946-223163912	S_Shore	0	RDMR	TRUE	2:222873075-222873172	0	0	0	0	0
cg17985646	-0.441557	31613384	AAATCAAAAAACAATAACATAAAACAACACTAACTAACTACAAACCTCCA	12770494	AAATCAAAAAACGATAACGTAAAACGACGCTAACTAACTACGAACCTCCG	I	A	Red	ACGGACAGTGAGCCCTGGCGCTCGCTGCCCTGCGCCTTAATTTGCTGGCGGCGGCGATCC[CG]GAGGCCCGCAGCCAGTCAGCGCCGTCTCACGTCACCGCTTCCTGATTCCGCCGCCGGGGG	37	7	35293759	GAATCAGGAAGCGGTGACGTGAGACGGCGCTGACTGGCTGCGGGCCTCCG	7	35260284	F	0	0	0	0	TBX20;TBX20	NM_001166220;NM_001077653	TSS200;TSS200	chr7:35292985-35294674	Island	high-CpG:35260213-35260298	DMR	0	7:35259511-35261199	0	0	TRUE	0	0
cg17966560	-0.456294	38617332	AATCAAAATAAAAACCCACAAAACCAACAACATTAAAAAAAAATTCTCCA	55751385	AATCAAAATAAAAACCCGCGAAACCAACGACGTTAAAAAAAAATTCTCCG	I	A	Red	AGGCTGCGCTGGGGTCAGGGTGGAAGCCCGCGGGGCCAGCGGCGTTGAGGGAAGGTTCTC[CG]GAAGCAGCCGCTGTTCTGGCTTGGCGCAAGTGCGTGTGGACGACAGCAGGATTTCCTGCC	37	1	156357871	CGGAGAACCTTCCCTCAACGCCGCTGGCCCCGCGGGCTTCCACCCTGACC	1	154624495	R	0	0	0	0	0	0	0	chr1:156358050-156358252	N_Shore	0	0	0	1:154624463-154624538	1:156357585-156358088	Unclassified_Cell_type_specific	TRUE	0	0
cg17941572	-0.439768	42682503	ATAACTTAAATAAATCATTAACACAATATAAAATAAAATCATCATACCCA	58636321	ATAACTTAAATAAATCGTTAACGCGATATAAAATAAAATCATCATACCCG	I	C	Grn	CCTTCACTCCGCGGAACCTGGTCCCAACTCCCCGTATTGTAAGAAAAGTGCACCCGCGCG[CG]GGCATGATGATTCTATCTCACATCGCGCCAACGACTTATTCAAGCCACTGGCACTGTCTC	37	1	63784454	GTGGCTTGAATAAGTCGTTGGCGCGATGTGAGATAGAATCATCATGCCCG	1	63557042	F	0	0	0	0	0	0	0	chr1:63782394-63790471	Island	0	0	0	1:63556876-63557192	1:63784021-63784548	Unclassified_Cell_type_specific	0	0	0
cg17840719	-0.396203	47810385	CAACTACAAACTCCAACTCATTATATTCTAACTACAATATAACACTTACA	42808493	CGACTACAAACTCCAACTCATTATATTCTAACTACGATATAACGCTTACG	I	A	Red	CAGTTCGGCTCCCGGCTGCAGACTCCAGCTCATTGTGTTCTGACTGCGATGTGGCGCTTG[CG]ATCTCTCGCCGCCGGCAGAGGCTCCTCGAAGAGCGACACGGGGCTGACCAGGCACGGTGG	37	5	178368253	CGCAAGCGCCACATCGCAGTCAGAACACAATGAGCTGGAGTCTGCAGCCG	5	178300859	R	0	0	0	0	ZNF454;ZNF454	NM_182594;NM_182594	1stExon;5'UTR	chr5:178367620-178368725	Island	0	0	0	5:178300160-178301397	0	0	TRUE	0	0
cg17774559	-0.507174	39694462	AAAAACAAAATAACATAACCACCACAAAACAAATACACAAACAAAAAACA	56607343	AAAAACAAAATAACGTAACCGCCGCGAAACAAATACGCAAACGAAAAACG	I	A	Red	AGGGGCTCCTCCCGCGCCTCCTCCTCGCCCCCCTCCTCCTCCTCGCCCTCCGCGTAGGGC[CG]CTTCTCGTCTGCGCACTTGTTCCGCGGCGGCCACGTCATCTTGTTCTCCTTCTTGAGGCG	37	5	1879698	GAGAACAAGATGACGTGGCCGCCGCGGAACAAGTGCGCAGACGAGAAGCG	5	1932698	F	0	0	0	0	IRX4	NM_016358	Body	chr5:1879689-1879928	Island	0	0	0	5:1932498-1932928	0	0	0	0	0
cg17754510	-0.4417	69610355	AATAAAAATTATATAAAACAAACAATTCAAATCTTACCTAAACTTAAACA	59757467	AATAAAAATTATATAAAACGAACGATTCGAATCTTACCTAAACTTAAACG	I	A	Red	CCGTCCACATTTCCCTCCCTGGCTGTCCTTCGAGCCCCTACCAGTCCTTCCTCTCCCTGC[CG]CCCAAGCCCAGGCAAGACTCGAACCGCCCGTCCCACACAATCTCTACCATCCCCCCACCC	37	6	10391412	CGCCCAAGCCCAGGCAAGACTCGAACCGCCCGTCCCACACAATCTCTACC	6	10499398	F	rs578856	0	0	0	0	0	0	chr6:10390038-10390565	S_Shore	0	0	TRUE	6:10498875-10499621	0	0	0	0	0
cg17698295	-0.423024	30606495	ATACTCATAAACACTACCATACTCAAAAAAAACCAATACTTACAAAAACA	23756310	ATACTCATAAACGCTACCGTACTCGAAAAAAACCAATACTTACGAAAACG	I	A	Red	CTGGGCCCGGCGATACTCATAGACGCTGCCGTGCTCGGGAAAGGCCAGTGCTTGCGGGGG[CG]ACCCCGGCGGTGGGGCGGGGTCCTCCGGGTCCCCATAGCCACCGCCGCCGGGCGTGTGGA	37	8	145106299	CGCCCCCGCAAGCACTGGCCTTTCCCGAGCACGGCAGCGTCTATGAGTAT	8	145178287	R	0	0	0	0	OPLAH	NM_017570	Body	chr8:145103285-145108027	Island	0	DMR	0	8:145175286-145179999	0	0	0	0	0
cg22167515	-0.48208	50751385	AAAAATAACAAACCAACCATAAAACAAAAAAACCACAAAAACACAAAACA	36742497	AAAAATAACAAACCAACCGTAAAACAAAAAAACCGCGAAAACGCGAAACG	I	A	Red	GAGCCTCGGGCAGAAGATGACAGGCCAGCCGTGGGGCAAGGAGGCCGCGGAAACGCGGAA[CG]GCTTCGGGGAGACGGAAGCGCCCAATGAGATTCACCCTGCAGCCCGGGTCCAGCCCACCT	37	1	91192466	GAAGATGACAGGCCAGCCGTGGGGCAAGGAGGCCGCGGAAACGCGGAACG	1	90965054	R	0	0	0	0	0	0	0	chr1:91190489-91192804	Island	0	RDMR	0	1:90964878-90965337	0	0	0	0	0
cg22367191	-0.410262	34690500	ACTAAACAAAAACCTAATAACTCAACATTTCACAACATCTCTTAACAACA	21611433	ACTAAACAAAAACCTAATAACTCAACGTTTCGCGACATCTCTTAACGACG	I	T	Red	TCCAACAGCACTGCTAAGCAAGAGCCTAATAACTCAGCGTTTCGCGACATCTCTTGGCGG[CG]TTGACCGTTTGCCCGGGACACTGGTTTAGAAGCACGGCATAGGGTGTCTCTACATCTTAG	37	6	10425648	CGCCGCCAAGAGATGTCGCGAAACGCTGAGTTATTAGGCTCTTGCTTAGC	6	10533634	R	0	0	0	0	0	0	0	chr6:10426200-10426638	N_Shore	0	0	TRUE	6:10533539-10533671	0	0	0	0	0
cg16419441	-0.404879	26711400	AAAAAAAATCAAAAACATCTAATTAAACCAAAACTACTCAACTACCACCA	35622445	AAAAAAAATCGAAAACATCTAATTAAACCAAAACTACTCGACTACCGCCG	I	A	Red	ATTAACCACTAAAGGAGGAGTCGAGGGCATCTGGTTGAGCCAAGGCTGCTCGGCTGCCGC[CG]AGAAGGGGCGCCTGAAAGGGACCCCAGCGAAGAGAATCTGAGTCCCCTCTGACACCCGCC	37	8	105478683	CGGCGGCAGCCGAGCAGCCTTGGCTCAACCAGATGCCCTCGACTCCTCCT	8	105547859	R	0	0	0	0	DPYS	NM_001385	Body	chr8:105478672-105479340	Island	0	0	0	8:105547793-105548495	0	0	0	0	0
cg25397945	-0.416743	19611465	ATAAAACAACCATAAATACAAACAAAAAAAAACACCAACAACTAACACCA	21606480	ATAAAACGACCGTAAATACAAACGAAAAAAAACGCCGACAACTAACACCG	I	C	Grn	GTGCCAGCCGCAATAGGGCGGCCGTGGGTGCAAACGGAGGGGAGCGCCGGCAGCTAGCAC[CG]CGCGGCGACTAACGGGCCGCCCCGGAGACTCCTGGGAGCTCAGGCCCACGCGCGAGTGCG	37	19	37096148	ATAGGGCGGCCGTGGGTGCAAACGGAGGGGAGCGCCGGCAGCTAGCACCG	19	41787988	R	0	0	0	0	ZNF529;ZNF529;ZNF529;ZNF382;ZNF529;ZNF529	NR_027239;NM_001145649;NM_001145650;NM_032825;NM_001145650;NM_001145649	Body;1stExon;5'UTR;TSS200;1stExon;5'UTR	chr19:37095680-37096589	Island	0	0	0	19:41787521-41788524	19:37095426-37097176	Promoter_Associated	TRUE	0	0
cg25953239	-0.407407	32726459	AAAAAAAACAAAAATCAATATAAACAAAATTACCACCCCAACAAAACACA	59647444	AAAAAAAACAAAAATCGATATAAACAAAATTACCACCCCAACGAAACGCG	I	C	Grn	GAAGTGCAGGAGAAGGAAAGCAAAGGTCGGTATGAGCAGAGTTGCCACCCCAGCGGGGCG[CG]CAGCCCGGGAACCCGGCAGAGAGGGAGTGCCGGGGTGCCCAGCGCCGAGCCGGAGCCCGA	37	2	176982342	CGCGCCCCGCTGGGGTGGCAACTCTGCTCATACCGACCTTTGCTTTCCTT	2	176690588	R	0	0	0	0	HOXD10	NM_002148	Body	chr2:176982107-176982402	Island	0	0	0	2:176690072-176690789	0	0	0	0	0
cg25774643	-0.56113	21649387	AAAAACCAAAAAACCATAACAAAATCAAAACACAAAAACTAAACACTACA	18647475	AAAAACCGAAAAACCATAACGAAATCGAAACGCAAAAACTAAACGCTACG	I	A	Red	AGCAGCAGCAGGAGGGGCCGGGGGGCCATGGCGGGGTCGGGGCGCAGGAGCTGAGCGCTG[CG]GCCACGGCCCCGGGCCCCCGCAAGGCCCCTTTATGGCGGCGCCCGGAAAGGGGACGGCCC	37	11	627175	AGGGGCCGGGGGGCCATGGCGGGGTCGGGGCGCAGGAGCTGAGCGCTGCG	11	617175	R	0	0	0	0	SCT	NM_021920	TSS200	chr11:626728-628037	Island	0	0	0	11:616788-618450	11:626473-627651	Unclassified_Cell_type_specific	0	0	0
cg25691167	-0.403931	74801342	TAAAAAACAAAACCAAACCAAAACAATAACAACCTATCCAAAAAACTACA	55766488	TAAAAAACAAAACCAAACCGAAACGATAACGACCTATCCGAAAAACTACG	I	T	Red	GAGGGCGTCTCGGGGAGGCCAGGGACAGGTCTGCGACGAAGTCCAGCACCGTAGTGTCCA[CG]CAGCTCTCCGGATAGGCCGCCATCGCTTCGGCTTGGCCCTGCCTCTCATCGGTTTTCCGC	37	7	19184961	CGCAGCTCTCCGGATAGGCCGCCATCGCTTCGGCTTGGCCCTGCCTCTCA	7	19151486	F	0	0	0	TRUE	FERD3L	NM_152898	1stExon	chr7:19184818-19185033	Island	0	RDMR	TRUE	7:19150689-19151612	0	0	0	0	0
cg25640519	-0.386332	65732380	ATCCATAAAAAAATATAAATATACACAAATCCTTCAAAATCAAAAACACA	49636440	ATCCATAAAAAAATATAAATATACGCAAATCCTTCAAAATCAAAAACACG	I	A	Red	TTTGATAGTGGAATTGGAGGTTGCCAAGTTTTCAGATTTAATGGGAGGTGGAGGGTTGCT[CG]TGTCCTTGACCTTGAAGGACCTGCGCACACTCATACTTTTTCATGGACTTGTAAAACTGT	37	3	141516705	GTCCATGAAAAAGTATGAGTGTGCGCAGGTCCTTCAAGGTCAAGGACACG	3	142999395	F	rs77398751	0	0	0	GRK7	NM_139209	Body	chr3:141516055-141516639	S_Shore	0	0	0	0	0	0	0	0	0
cg25622366	-0.473606	73682327	AAAATAACTACAAAAACACACAAAAACACCACAAATCATTAATAACCACA	17726363	GAAATAACTACGAAAACACGCGAAAACGCCGCGAATCATTAATAACCACG	I	T	Red	TTGCGAAGGCCGAGATCTGGGCCTGCCAGGGGCCTGCCCGAGTCCTCTATCGCGGGTCCA[CG]TGGCCACCAATGACCCGCGGCGCCCCCGCGTGTCCCCGCAGCCACTCCGCGGAAGCAGCG	37	2	63281139	CGTGGCCACCAATGACCCGCGGCGCCCCCGCGTGTCCCCGCAGCCACTCC	2	63134643	F	0	0	0	0	OTX1	NM_014562	Body	chr2:63281034-63281347	Island	0	DMR	0	2:63134302-63135304	2:63280765-63281929	Unclassified	0	0	0
cg25594100	-0.397176	18631329	TTAAACAAAAAAACAACCCCACAACTAAACAAATTCCAAAATCAACTCCA	31787394	TTAAACGAAAAAACGACCCCGCAACTAAACAAATTCCGAAATCAACTCCG	I	T	Red	CGAGGACAGCCCTTTCCGGGTTCCATGAGCCTCAGGGGAAGCAGGAGGCGCCTGCAGACA[CG]GAGCTGACCCCGGAACCTGCCTAGCTGCGGGGCCGCCTCTCCGCTCAAGCACCCACTCAG	37	7	4786943	CGGAGCTGACCCCGGAACCTGCCTAGCTGCGGGGCCGCCTCTCCGCTCAA	7	4753469	F	0	0	0	0	FOXK1	NM_001037165	Body	chr7:4786761-4786987	Island	0	0	0	7:4753288-4753470	0	0	0	0	0
cg25547580	-0.438916	32612310	AAAACAAATATTACTCACCACAAATCAACATAACAATATAATACACATCA	55604434	GAAACAAATATTACTCACCGCGAATCAACATAACAATATAATACGCGTCG	I	A	Red	GCAGCAGAGTCTGCCCAACTACGGTCCGCCGGGCCACGACAAAATGCTCAGCCCCAACTT[CG]ACGCGCACCACACTGCCATGCTGACCCGCGGTGAGCAACACCTGTCCCGCGGCCTGGGCA	37	18	55103734	CGACGCGCACCACACTGCCATGCTGACCCGCGGTGAGCAACACCTGTCCC	18	53254732	F	0	0	0	0	ONECUT2	NM_004852	1stExon	chr18:55103154-55108853	Island	0	0	0	18:53253135-53255255	0	0	0	0	0
cg25537993	-0.399817	45731303	CAAATCACACAACATCAAAAACACTACTACAAAAAATAAAAACAATAACA	10641376	CGAATCGCGCAACGTCAAAAACGCTACTACGAAAAATAAAAACGATAACG	I	A	Red	CGTGTCTGGAATGCCGTCGTTTTGCCCCGCGGCCCCATCGTACATGCGCATCCCCGCAGC[CG]CCACCGTCTCCACTTTCCGCAGCAGCGTCCCTGACGCTGCGCGACCCGTTGCCAAGGCGA	37	19	58545182	CGGGTCGCGCAGCGTCAGGGACGCTGCTGCGGAAAGTGGAGACGGTGGCG	19	63236994	F	0	0	0	0	ZSCAN1	NM_182572	TSS1500	chr19:58545115-58545897	Island	0	0	0	19:63236948-63238024	0	0	TRUE	0	0
cg25371919	-0.413031	29633443	TTTATTAAAAAAAACCACTTAATTTCAAAAAACTAAACACAAAATATCCA	71706481	TTTATTAAAAAAAACCGCTTAATTTCAAAAAACTAAACGCGAAATATCCG	I	A	Red	TCCCTCTGTGTATTTATTGAAGAGAACCGCTTGGTTTCAGGAAGCTGGGCGCGGGATATC[CG]AAGTGTGGAGGAAACAGACAAGTCAGGGTACAGAGGTGGGGGTTGGGCAGGGGCGCAGGG	37	2	63284481	CGGATATCCCGCGCCCAGCTTCCTGAAACCAAGCGGTTCTCTTCAATAAA	2	63137985	R	0	0	0	0	0	0	0	chr2:63285949-63287097	N_Shore	0	RDMR	TRUE	2:63137952-63138079	0	0	0	0	0
cg22400703	-0.396588	69711462	TTAAACACAAAACCACAAACAATCAAAATAAAACAAATAAAAAAAATCCA	50748417	TTAAACGCGAAACCGCAAACGATCGAAATAAAACAAATAAAAAAAATCCG	I	C	Grn	GACCCTGTGGGCCGCCTGGACCGCGCGCAGGAGGGCTGGGATTGCGGTGGCTGAACCCTG[CG]GACCTCTCCCATCTGCTCCACCCCGACCGCCTGCGGTTCCGCGCCCAAGGCTGGACAGAA	37	2	68545995	TTGGGCGCGGAACCGCAGGCGGTCGGGGTGGAGCAGATGGGAGAGGTCCG	2	68399499	F	0	0	0	0	CNRIP1;CNRIP1	NM_015463;NM_001111101	Body;Body	chr2:68546339-68547111	N_Shore	0	0	0	2:68399451-68399543	0	0	0	0	0
cg25340966	-0.404332	49668467	CAATTCTATCCTTTTACAAAAAAACCAAAAAAAACTAAATCCCAAAAACA	49788325	CGATTCTATCCTTTTACAAAAAAACCGAAAAAAACTAAATCCCGAAAACG	I	A	Red	CCCTGGTCGAGACGGTTCTATCCTTTTGCAAAGAAGCCGGAAAGAGCTGGGTCCCGGGGG[CG]GGGGACAGACTGAGAGGCCAAGCAGGCCAGTCGTGACGACAGCCAGGCCCTTAGAAGTCT	37	1	119532195	CGCCCCCGGGACCCAGCTCTTTCCGGCTTCTTTGCAAAAGGATAGAACCG	1	119333718	R	0	0	0	0	TBX15	NM_152380	TSS200	chr1:119531991-119532196	Island	0	0	TRUE	1:119333515-119333932	0	0	0	0	0
cg25324047	-0.423889	66759478	ACATAATTAAAAAAAACACAAAAAACAAACACTCCCCAATTTCCCCATCA	38609376	ACGTAATTAAAAAAAACGCAAAAAACGAACGCTCCCCAATTTCCCCATCG	I	A	Red	CTTTGACCGCTGGCGTAATTAGGAGAAACGCAGAAGGCGGACGCTCCCCAATTTCCCCAT[CG]AGCCTTCTCCTCCCGAGTCTGCGAAGCCCCTGGCTCAGGAGACACCGGCTCCGCGCCTGG	37	10	22765840	GCGTAATTAGGAGAAACGCAGAAGGCGGACGCTCCCCAATTTCCCCATCG	10	22805846	R	0	0	0	0	0	0	0	chr10:22764708-22767050	Island	0	RDMR	TRUE	10:22804715-22807056	0	0	0	0	0
cg25191628	-0.408445	59618475	ACAATAAACATACACTTAACACACAAACAATCCTTCCAACAACAATAACA	35707467	GCGATAAACGTACACTTAACGCACAAACAATCCTTCCAACGACAATAACG	I	T	Red	CGCTGGCGCTCCGCGATGAGCGTGCACTTGGCGCACAGGCAGTCCTTCCAGCGACAGTAG[CG]TTTGTGGCCCTTGAGGGCCGACACCACGCCATGGTTGCGACAGCGCGCGCACTTGGGGGT	37	1	50886949	CGCTACTGTCGCTGGAAGGACTGCCTGTGCGCCAAGTGCACGCTCATCGC	1	50659537	R	0	0	0	0	DMRTA2	NM_032110	Body	chr1:50884228-50891471	Island	0	DMR	0	1:50658741-50659961	0	0	0	0	0
cg25092838	-0.475999	34649438	AAAAATAACAAATACCCCAAACATTATAACCCTCATAACACTAACTATCA	41804502	AAAAATAACAAATACCCCGAACGTTATAACCCTCGTAACGCTAACTATCG	I	A	Red	TGGTGGTGAGGAGGGGGTAACAAATGCCCCGGGCGTTATGACCCTCGTGGCGCTGGCTGT[CG]GAGGCACTGGTTGGGTGCGCTTGGTCAGAGTCATGATGCTTTCGATGAAGGAAAGGCAAA	37	14	57279115	GGGGGTAACAAATGCCCCGGGCGTTATGACCCTCGTGGCGCTGGCTGTCG	14	56348868	R	0	0	0	0	OTX2OS1	NR_029385	TSS1500	chr14:57278709-57279116	Island	0	CDMR	0	14:56348463-56348938	0	0	0	0	0
cg25078444	-0.395099	69671429	AAAACCAAACAAAAATTACTTACTCAATTCCTAAAACCTAAACAACAACA	28750452	GAAACCAAACAAAAATTACTTACTCGATTCCTAAAACCTAAACGACGACG	I	A	Red	CGCCGCAGCAGCACCCGGAGCCCCAGTCCCGGTTTCCCCGCGGTGCCGGAGCCCGGAGCT[CG]CCGCCGCCCAGGCCTCAGGAATCGAGTAAGTAACCCCTGTTTGGCCCCGCGCTCCTCTGC	37	14	29235193	CGCCGCCGCCCAGGCCTCAGGAATCGAGTAAGTAACCCCTGTTTGGCCCC	14	28304944	F	0	0	0	0	FOXG1	NM_005249	TSS1500	chr14:29234889-29235908	Island	0	0	TRUE	14:28304843-28305251	0	0	0	0	0
cg24960947	-0.406848	13669381	CCAAACCAAAAACAAAACCCAAACATACAATATAAATACTACAATAACCA	67750329	CCGAACCAAAAACAAAACCCAAACGTACGATATAAATACTACAATAACCG	I	A	Red	CCCGCCCGCCTCTCGGCCCCCATCCCGGTCTGGTCCACTCCCACCCCTCCAACCCCATGC[CG]GCCACTGCAGTACTCACACCGCACGCCTGGGCTCTGCCTCTGGCCCGGGTTGGGGGCGGC	37	11	65816463	CGGCCACTGCAGTACTCACACCGCACGCCTGGGCTCTGCCTCTGGCCCGG	11	65573039	F	0	0	0	0	GAL3ST3	NM_033036	5'UTR	chr11:65816404-65816665	Island	0	0	0	0	11:65816150-65816946	Unclassified_Cell_type_specific	0	0	0
cg24892966	-0.389871	46757464	AATACAACCATCACTAAAAAATTAAAATCCATACCTCCACAACAAAATCA	34796429	AATACGACCGTCACTAAAAAATTAAAATCCATACCTCCACGACGAAATCG	I	A	Red	CTATAGTTAACTAGCGTATAGGGACGAATGAATGACCTTAAAGCTCTTAACCATTGGATT[CG]ATCTCGCCGTGGAGGCATGGATTCCAACCCTCCAGTGACGGTCGTATTTGTTTCTGTCAC	37	6	27526023	CGATCTCGCCGTGGAGGCATGGATTCCAACCCTCCAGTGACGGTCGTATT	6	27634002	F	0	rs62401379	0	0	0	0	0	0	0	0	0	0	6:27634002-27634293	6:27525992-27526028	Unclassified_Cell_type_specific	0	0	0
cg24887265	-0.461134	45715408	CAAACTAAAAAACAATACAAAACTAAATAATAAATAATCTAACATCCCCA	39643382	CGAACTAAAAAACAATACGAAACTAAATAATAAATAATCTAACGTCCCCG	I	A	Red	CCCAGGGGGCGGCGGGCTGAGGAGCAGTGCGGGGCTGGATGATGAGTGGTCTGGCGTCCC[CG]ATGGAGTCTTCTCATCCTCCGAGCTGCCTAACACCGACTTGCCGCTGCCATTCAGCGGGT	37	2	45233528	CGGGGACGCCAGACCACTCATCATCCAGCCCCGCACTGCTCCTCAGCCCG	2	45087032	R	0	0	0	0	SIX2	NM_016932	Body	chr2:45235511-45237792	N_Shore	0	0	0	2:45086894-45087184	0	0	0	0	0
cg26091021	-0.429428	46671332	AAACCCACTAAATATAAAATACAATAAATCAAAACCCTCAACAAACAACA	38762384	AAACCCGCTAAATATAAAATACAATAAATCGAAACCCTCGACGAACGACG	I	C	Grn	GAGTCCATAGCAGAGCCCGCTGAGTATAGAGTACAGTAAATCGGGACCCTCGGCGGACGG[CG]CTTCCCGCCCGCCTGCCCGCCATGTTGGGGAGCCCTCCCTGCCCCCCGCGCCGGGCTGGG	37	2	177021826	CGCCGTCCGCCGAGGGTCCCGATTTACTGTACTCTATACTCAGCGGGCTC	2	176730072	R	0	0	0	0	0	0	0	chr2:177024501-177025692	N_Shelf	0	0	0	2:176729948-176730178	0	0	0	0	0
cg26107890	-0.437613	23752325	CTACAAATAAACAATAAAAAAAACTAACACAACCAAAAATAACCAACACA	64623329	CTACGAATAAACAATAAAAAAAACTAACGCAACCGAAAATAACCAACGCG	I	A	Red	GACAGCCCTTTCCTGCGAATGGACAATGGGAGAGGCTGGCGCAACCGAGAATAGCCAGCG[CG]GAGGAAGGGCTCCGGACGGAGCTAGGAGGGTGGGGCTCGGAGGGCGCAGGAAGAGCGGCT	37	3	124860686	CGCGCTGGCTATTCTCGGTTGCGCCAGCCTCTCCCATTGTCCATTCGCAG	3	126343376	R	0	0	0	0	SLC12A8	NM_024628	Body	chr3:124860569-124861019	Island	0	0	0	3:126343145-126343664	3:124860184-124861535	Unclassified	TRUE	0	0
cg26132774	-0.453028	63731374	AAATTAAAAATAACCTCCAAAAACACCTAATTTTAAACCACAAAACTTCA	26653302	AAATTAAAAATAACCTCCGAAAACGCCTAATTTTAAACCGCGAAACTTCG	I	A	Red	AAGGGCACGTAAGAGTTGGAGGTGACCTCCGGGAGCGCCTAATTTTGAGCCGCGGAACTT[CG]GCCCACTTCTCCGAGGGGACCAGGCGCGCGCCAATACGCATGTGCGGGCTCTGAGCGCTC	37	13	79170146	GAGTTGGAGGTGACCTCCGGGAGCGCCTAATTTTGAGCCGCGGAACTTCG	13	78068147	R	0	0	0	0	0	0	0	chr13:79170114-79171231	Island	0	DMR	TRUE	13:78068080-78068847	13:79169674-79170223	Unclassified	TRUE	0	0
cg26296488	-0.449243	71717401	CACTAAAAACAATAAACAAAAACACCAAAACACAAATAAAACAAAAATCA	29688431	CGCTAAAAACGATAAACGAAAACGCCAAAACACAAATAAAACGAAAATCG	I	A	Red	TACACTCTGGCGCGCTGAGGGCGGTGAGCGAGGGCGCCAAGGCACAGGTGGGGCGGGAGT[CG]AGCGCGGAGGCTCGGGGGGCGGGACGCGGGGCCTGGGAGCGGCCAGGGACCGCGGCAGCG	37	4	9783192	CGCTGAGGGCGGTGAGCGAGGGCGCCAAGGCACAGGTGGGGCGGGAGTCG	4	9392290	R	0	0	0	0	DRD5	NM_000798	TSS200	chr4:9783035-9784960	Island	0	DMR	0	4:9392059-9394080	0	0	0	0	0
cg27407147	-0.42548	17600451	TCCAACTCTAAAAAATTCCAAATCTCAATATTCACAAACAACACTATCCA	72625471	TCCAACTCTAAAAAATTCCGAATCTCAATATTCACGAACGACGCTATCCG	I	A	Red	ATGGCCTGGGGTTCCAGCTCTGGAAGGTTCCGAATCTCAGTATTCACGAGCGGCGCTGTC[CG]GAGCAGCCAGGGTTGTCCCTTGGTGGTCTCGGGCAGGTTCTCCGCGATGCGCTTGCTGGG	37	15	89920824	TCCAGCTCTGGAAGGTTCCGAATCTCAGTATTCACGAGCGGCGCTGTCCG	15	87721828	R	0	0	0	0	LOC254559	NR_015411	TSS1500	chr15:89920793-89922768	Island	0	0	0	15:87721814-87723857	0	0	0	0	0
cg27393010	-0.426905	43779372	AAAAAACAAAACCAAAACCAAAAATATACAAAAAACACTACAAAAACACA	33618421	AAAAAACGAAACCGAAACCGAAAATATACAAAAAACACTACAAAAACGCG	I	A	Red	TCGGTGACCAGAGCGGTCAGTCTTTCCCCGCCATGAAATGTGAGTTCGGGTGGCAGCCGC[CG]CGCCCCTGCAGTGTCCCCTGCACATCTCCGGTCTCGGTCTCGCCTTTCTCAGCTCCGCGC	37	7	121940216	CGCGCCCCTGCAGTGTCCCCTGCACATCTCCGGTCTCGGTCTCGCCTTTC	7	121727452	F	0	0	0	0	0	0	0	chr7:121940006-121940648	Island	0	0	0	7:121726973-121727884	0	0	0	0	0
cg27364741	-0.428083	51808376	TAACCTCTCAAACTCAACCACCCAAAAAAATTTCTTTTATTCCCAATTCA	74765314	TAACCTCTCAAACTCGACCGCCCGAAAAAATTTCTTTTATTCCCAATTCG	I	A	Red	TTCTCCCACCTGTGGCCTCTCAGGCTCGGCCGCCCGAGGGAGTTTCTTTTATTCCCAGTT[CG]GCTTTCTTTTGCGAAGGCCGAGATCTGGGCCTGCCAGGGGCCTGCCCGAGTCCTCTATCG	37	2	63281069	TGGCCTCTCAGGCTCGGCCGCCCGAGGGAGTTTCTTTTATTCCCAGTTCG	2	63134573	R	0	0	0	0	OTX1	NM_014562	Body	chr2:63281034-63281347	Island	0	RDMR	0	2:63134302-63135304	2:63280765-63281929	Unclassified	0	0	0
cg27277463	-0.423617	44633437	ACATCACTAAATATTACCACCACCAAAAAACAAAACTACAAATAAATACA	67770317	ACATCGCTAAATATTACCGCCACCGAAAAACGAAACTACAAATAAATACG	I	A	Red	CCGCGGTCCTGCAGTTGCCGCTCCGGTCCCCAGCGCTGGCCGGCGACCCGAGGCGCGGCT[CG]CACCTACCTGCAGCCCCGCTTCCCGGTGGCGGCAACACCTAGCGATGCTCCTGCAGCTTT	37	12	62585031	CGCACCTACCTGCAGCCCCGCTTCCCGGTGGCGGCAACACCTAGCGATGC	12	60871298	F	0	0	0	0	FAM19A2	NM_178539	5'UTR	chr12:62584768-62586268	Island	0	0	0	12:60870960-60871590	12:62584842-62585603	Unclassified	0	0	0
cg27260772	-0.601121	55711388	TAAAAAATAAAACAACTAAAAATCCAACAACAAAATATAAAACAACAACA	65678477	TAAAAAATAAAACGACTAAAAATCCGACGACGAAATATAAAACAACGACG	I	A	Red	GCCACAGCTCGCGGCTCTCCCAGCTGGGCTCGGTGTCCCAAGGACCCTACTCGAGCGCCC[CG]CCGCTGTCCCACACCCCGTCGTCGGACTTCCAGCCGCCCTACTTCCCACCCCCCTACCAG	37	6	50791202	TGGGAAGTAGGGCGGCTGGAAGTCCGACGACGGGGTGTGGGACAGCGGCG	6	50899161	F	0	0	0	0	TFAP2B	NM_003221	Body	chr6:50791110-50791573	Island	0	0	0	6:50899087-50899520	0	0	0	0	0
cg27252696	-0.474521	64641474	AACCAAAAACAAAACACTCATTAACCAATAAAACTAAATAACACAAATCA	30715412	GACCAAAAACGAAACGCTCATTAACCAATAAAACTAAATAACACGAATCG	I	A	Red	TTGGCCTGGCGCGGCCAGGGGCGAGGCGCTCATTGGCCAATAGGGCTGAGTGACACGAGT[CG]GCCCCGAGCCGCCCTCCGCGCGCCCAGGCTCCGGGCTCTGAATCTTACTACCCGCGGGAC	37	6	100912940	GGCCAGGGGCGAGGCGCTCATTGGCCAATAGGGCTGAGTGACACGAGTCG	6	101019661	R	0	0	0	0	SIM1	NM_005068	TSS1500	chr6:100912071-100913337	Island	0	DMR	0	6:101018303-101020007	6:100912777-100913301	Unclassified_Cell_type_specific	TRUE	0	0
cg27109129	-0.432791	40720416	AACAACCCCACAAAAACTAAAATACACCTCTATACCCAAATACAAATACA	26603428	AACGACCCCGCAAAAACTAAAATACACCTCTATACCCGAATACGAATACG	I	T	Red	TCCCTGGAACGCAGCGACCCCGCAGAGGCTGGGATGCACCTCTGTGCCCGAGTGCGAGTG[CG]TCCCGCGCGCCATGCGCTCTCACCGCTGGCGATGGGCCCTGGCTGCGTCAGCAGCAGCAG	37	4	74864165	CGCACTCGCACTCGGGCACAGAGGTGCATCCCAGCCTCTGCGGGGTCGCT	4	75083029	R	0	0	0	0	CXCL5	NM_002994	Body	chr4:74864113-74864329	Island	0	0	TRUE	4:75082978-75083193	0	0	0	0	0
cg27071152	-0.473653	49759419	TACTACAAAATCACAATAAAATTTACATCTAAAACACCAACAATAACTCA	74642481	TACTACAAAATCGCGATAAAATTTACGTCTAAAACGCCGACGATAACTCG	I	A	Red	AAAGCGGCCGCGCCACTCCCCGCTTCCCCGCCCGGCTCCGGGCCCCAGGCCCTGGGACGC[CG]AGCCACCGCCGGCGTTTCAGACGCAAACCCCACCGCGACCCTGCAGCAGCCTGCCCCGCC	37	7	39649443	TGCTGCAGGGTCGCGGTGGGGTTTGCGTCTGAAACGCCGGCGGTGGCTCG	7	39615968	F	rs4723885	0	0	0	LOC646999	NR_024390	Body	chr7:39649253-39649510	Island	0	0	TRUE	7:39615791-39616006	7:39649011-39649825	Unclassified	0	0	0
cg27032232	-0.466358	29660352	AAATTAATTACTATTAAAATCCACTAAATAAAAACACAAACAAAAATACA	48614416	AAATTAATTACTATTAAAATCCGCTAAATAAAAACACGAACAAAAATACG	I	C	Grn	AGCGGCCAAAAAGAGTTGATTGCTATTGGGATCCGCTGAGTAAAGACACGGGCAGGGGTG[CG]CGGAGGTGAGAAAACTGAAGACCTGGAAGATTTTTTTTTCCTTCAAAAACCCGTTTCCAT	37	7	153584609	GAGTTGATTGCTATTGGGATCCGCTGAGTAAAGACACGGGCAGGGGTGCG	7	153215542	R	0	0	0	0	DPP6;DPP6	NM_001039350;NM_001039350	1stExon;5'UTR	chr7:153583317-153585666	Island	0	0	0	7:153215515-153215545	0	0	0	0	0
cg26831119	-0.46247	24777315	CAATTAATACATTCCTAAAAAAAACCAAAAAAAATACCCACCCCTTATCA	33739463	CAATTAATACGTTCCTAAAAAAAACCGAAAAAAATACCCGCCCCTTATCG	I	A	Red	AAAGCTATTTAACAATTAATGCGTTCCTGGGGGAGGCCGGGGGAAGTACCCGCCCCTTGT[CG]GGACGCAAAGCCAGGCGTCAGGTCCAAAGGGGCTGCAGTGCAGTCCGATTTCAGCACGGA	37	4	111550830	CAATTAATGCGTTCCTGGGGGAGGCCGGGGGAAGTACCCGCCCCTTGTCG	4	111770279	R	0	0	0	0	PITX2;PITX2	NM_153426;NM_153427	Body;Body	chr4:111549879-111550203	S_Shore	0	RDMR	0	4:111769959-111770760	0	0	0	0	0
cg26809635	-0.40824	31768414	TACTAAACACTCCAAACACAAATCAAAAAATATCCCAAACACCCAAATCA	40635395	TACTAAACACTCCAAACGCGAATCAAAAAATATCCCAAACGCCCGAATCG	I	T	Red	TGCTCTCGGTTGCCACTCTAGCCGAGGCCTCGAGACAAAGACGCGCCGGGCACTGGTGGA[CG]ACCCGGGCGCCTGGGACACTCCCTGACTCGCGCCTGGAGTGCTCAGCATCCCGGCCCTGT	37	12	54355087	CGACCCGGGCGCCTGGGACACTCCCTGACTCGCGCCTGGAGTGCTCAGCA	12	52641354	F	0	0	0	0	0	0	0	chr12:54354529-54355491	Island	0	0	0	12:52640797-52641758	12:54354974-54355111	Unclassified_Cell_type_specific	TRUE	0	0
cg26718878	-0.403579	59759376	CAAAAATTTCCATTACACCAAAAACTAACACTTTATTTCTAACAACTCCA	41652336	CGAAAATTTCCATTACACCGAAAACTAACGCTTTATTTCTAACGACTCCG	I	A	Red	AGGCGTCCGCGCAGGGGAAAGCCAGGCGCTGGCACACCGCGGGCGCGGGTTTCTCCCAGT[CG]GAGTCGCCAGAAATAAAGCGCTAGCTCTCGGTGTAATGGAAACTCCCGAAATCCTTACAA	37	7	96647882	CGGAGTCGCCAGAAATAAAGCGCTAGCTCTCGGTGTAATGGAAACTCCCG	7	96485818	F	0	0	0	0	0	0	0	chr7:96645786-96646599	S_Shore	0	0	0	7:96485739-96485867	0	0	0	0	0
cg26521404	-0.482203	50730372	TACTAAACACCAACACCACAAATAAACTAAACATTAACCACTATACACCA	62671449	TACTAAACGCCGACGCCGCGAATAAACTAAACGTTAACCGCTATACGCCG	I	A	Red	GCTGAAGTCGGGGTGCTCGGCCAGCGTCGCCGCCTGCCGGGGAGGCTGGCCCAGGGTCCC[CG]GCGCATAGCGGCCAACGCTCAGCTCATCCGCGGCGTCGGCGCCCAGCAGGAACGAGTCCA	37	7	27204981	CGGCGCATAGCGGCCAACGCTCAGCTCATCCGCGGCGTCGGCGCCCAGCA	7	27171506	F	rs11975265	0	0	TRUE	HOXA9	NM_152739	1stExon	chr7:27203915-27206462	Island	0	DMR	0	7:27169827-27171776	0	0	0	0	0
cg26476852	-0.455917	20712333	TAATACCATAAAACCAACTAAAAAACAAACCCACAAAAAAAAACACACCA	26796379	TAATACCATAAAACCGACTAAAAAACAAACCCGCGAAAAAAAACGCACCG	I	A	Red	GCGGTTCAGGTTTAATGCCATAAGGCCGGCTGGAGGGCAAGCCCGCGAAGGAGAGCGCAC[CG]GGCGTGGGCTCCAGCCAGGAGCGCATGTACCTGCCGTCCGGCGCCGCCGCCGCCACGGGC	37	7	27204728	TAATGCCATAAGGCCGGCTGGAGGGCAAGCCCGCGAAGGAGAGCGCACCG	7	27171253	R	0	0	0	0	HOXA9	NM_152739	1stExon	chr7:27203915-27206462	Island	0	DMR	0	7:27169827-27171776	0	0	TRUE	0	0
cg26444528	-0.429753	61779372	TAACCAAAACTCTAACAAAAACAAACAACTACAATATCAAATCCTAAACA	41761355	TAACCGAAACTCTAACAAAAACGAACAACTACAATATCGAATCCTAAACG	I	A	Red	GGTGCGGGTCACTGACCGGGACTCTGGCAAGAACGGACAGCTGCAGTGTCGGGTCCTAGG[CG]GAGGAGGGACGGGCGGCGGCGGGGGCCTGGGCGGGCCCGGGGGTTCCGTCCCCTTCAAGC	37	13	58207859	CGCCTAGGACCCGACACTGCAGCTGTCCGTTCTTGCCAGAGTCCCGGTCA	13	57105860	R	0	0	0	0	PCDH17	NM_001040429	1stExon	chr13:58206526-58208930	Island	high-CpG:57105859-57105866	0	0	13:57103550-57107135	0	0	0	0	0
cg26422458	-0.438781	15730335	ACTCACACAAAAAAAACCAAAAAATATCCAAAAAAAACCAACACATCACA	54651362	ACTCACACAAAAAAAACCGAAAAATATCCGAAAAAAACCGACGCGTCACG	I	A	Red	GCTGTGGACCCGGGACCGGGCGCCGCTGGGCGGGCGCGGCAGGGTCCCGGATCCGTCCTC[CG]TGACGCGCCGGCTTCCTCCGGACACTTTCCGGCCTCTTTTGTGTGAGTGTGTGAGTCAAG	37	1	79472452	ACTCACACAAAAGAGGCCGGAAAGTGTCCGGAGGAAGCCGGCGCGTCACG	1	79245040	F	0	0	0	0	ELTD1;ELTD1	NM_022159;NM_022159	5'UTR;1stExon	chr1:79472281-79472537	Island	0	0	TRUE	1:79244870-79245072	0	0	0	0	0
cg26315862	-0.397144	72794395	AATTAACAATCAACAAAAAAAACAACACAAAACAAAATTCCTAACACCCA	26673461	AATTAACGATCAACAAAAAAAACGACACGAAACGAAATTCCTAACACCCG	I	A	Red	GAAATCCCCCGCAGTTAGCGGTCAACAGAAAGGGCGACACGGAACGGGGTTCCTGGCACC[CG]AGCTCGCCGCACCGAAGTCTCCTGGTAACAGCGACACGGGACCGGGCTATGTGACCACAC	37	13	21520519	CGGGTGCCAGGAACCCCGTTCCGTGTCGCCCTTTCTGTTGACCGCTAACT	13	20418519	R	0	0	0	0	0	0	0	chr13:21520328-21520564	Island	0	0	0	13:20418176-20418564	0	0	0	0	0
cg24884703	-0.419562	64615481	ATCAAACCACTATAAACTAAAACAAAATTAAATCAAATACCTTTAACACA	51681403	ATCGAACCACTATAAACTAAAACGAAATTAAATCAAATACCTTTAACGCG	I	A	Red	CCGCCGGGTGGGGTCGGGCCACTGTAGGCTGGAGCGGGGTTGGATCAAATGCCTTTGGCG[CG]GGAACTGAGTGCTGGCCCGGGAGACCCTCCGGAGAGCTCGCGGGCTCGGCCTCGGCCTCG	37	1	91185422	CGCGCCAAAGGCATTTGATCCAACCCCGCTCCAGCCTACAGTGGCCCGAC	1	90958010	R	0	0	0	0	0	0	0	chr1:91185156-91185577	Island	0	DMR	0	1:90957745-90958380	0	0	0	0	0
cg24691854	-0.391093	53650410	TCAAACCTCACAAAAAACACAACATCTTAAACAAAAACCTAACATAAACA	71631434	TCGAACCTCGCGAAAAACGCAACATCTTAAACAAAAACCTAACGTAAACG	I	A	Red	TCTACGGAGAAATCGGGCCTCGCGAGAAGCGCAACATCTTGGACAAGGACCTGGCGTGAG[CG]GGGTCGCTACGCCCCGACCTGCAGGGGCCACGCTCATTCCCCAGCGCGCGCGCGCTTTCC	37	X	139593162	TCGGGCCTCGCGAGAAGCGCAACATCTTGGACAAGGACCTGGCGTGAGCG	X	139420828	R	0	0	0	0	0	0	0	chrX:139593105-139593582	Island	0	0	TRUE	X:139420640-139421248	0	0	0	0	0
cg24595606	-0.414457	15723507	CAAAACCCATTTTAAAATAAAAAATAACAACAAACCCAAACAACAATACA	22674433	CGAAACCCATTTTAAAATAAAAAATAACAACAAACCCGAACGACAATACG	I	A	Red	TGCAAAAGCGAAGGAGGGAGGCGGCCAAACTTTCCGCGGAGCAGAAAGGCAGTGGAGGGC[CG]CACTGCCGCCCGGGCCTGCTGTCATCTTTTATTCCAAAATGGGTCTCGGCGATTAGAAGA	37	6	108492358	CGAGACCCATTTTGGAATAAAAGATGACAGCAGGCCCGGGCGGCAGTGCG	6	108599051	F	0	0	0	0	NR2E1	NM_003269	Body	chr6:108485671-108490539	S_Shore	0	RDMR	0	6:108598999-108599064	0	0	0	0	0
cg23229261	-0.414788	20650368	CAACACAAAACAAAACAAAATACAACTCTATACACAAAAAACTAAAAACA	54729315	CAACGCAAAACGAAACGAAATACGACTCTATACGCGAAAAACTAAAAACG	I	C	Grn	TTTCTTCCGCCCCAGCGGAGTGCGCTGGGGCGCGCCAGGGCTAGGCCCGCCGGAGGAGCG[CG]TCCCCAGCCTTCCGCGCACAGAGCCGCATCCCGCCCCGCCCTGCGCTGGACTGGTTCAAG	37	2	63284066	CAGCGCAGGGCGGGGCGGGATGCGGCTCTGTGCGCGGAAGGCTGGGGACG	2	63137570	F	0	0	0	0	OTX1	NM_014562	3'UTR	chr2:63283936-63284147	Island	0	0	TRUE	2:63137299-63137651	0	0	0	0	0
cg23161999	-0.450401	12652419	AACACTACATCTAATAAAATCCACAAAACTCTTTACCTCATAAAAAAACA	38670378	AACGCTACGTCTAATAAAATCCGCAAAACTCTTTACCTCGTAAAAAAACG	I	A	Red	CCCAACCTGGAGGGCGCTGCGTCTAGTGAAGTCCGCAGAACTCTTTACCTCGTGGAGAAG[CG]ATTTTTGTACTTTTGTCTCCAAAGAGAGGTGATCCAGGCAAGAGGCGGAAAATGGTTCCA	37	2	162283189	CGCTTCTCCACGAGGTAAAGAGTTCTGCGGACTTCACTAGACGCAGCGCC	2	161991435	R	0	0	0	0	0	0	0	chr2:162283581-162284677	N_Shore	0	RDMR	TRUE	2:161991126-161991483	2:162282713-162284613	Unclassified	TRUE	0	0
cg23097402	-0.397665	73753351	ATCTATCCCTAAAAAACCATCAAAATACACACTAAAACAAAAACAAAACA	37712463	ATCTATCCCTAAAAAACCGTCAAAATACGCACTAAAACAAAAACAAAACG	I	A	Red	GGCGAGTCCCGGGAGGCGAGGATGGGCCCGCGAGCGGGCGGTTCTGGCTCAGTCACACGT[CG]CTCTGTTCCTGCTTCAGTGCGCACCTTGACGGCTCCTTAGGGACAGACCAGCCGCAGGCA	37	1	50883394	CGCTCTGTTCCTGCTTCAGTGCGCACCTTGACGGCTCCTTAGGGACAGAC	1	50655981	F	0	0	0	0	DMRTA2	NM_032110	3'UTR	chr1:50882997-50883426	Island	0	0	0	1:50655886-50656036	0	0	0	0	0
cg23095743	-0.430577	55682445	CAAAAAATCCAAAACAAAACCAAAAACTTAAAACCAAAATAAAAACTTCA	26618342	CAAAAAATCCGAAACGAAACCGAAAACTTAAAACCAAAATAAAAACTTCG	I	C	Grn	GCCCTGGGATTCCAGGGCGCTTTCTGGTAATGGTTTCCAGACTCCCTACTCCCTGCCTCG[CG]AAGCCCCTATCCTGGTTTCAAGTCTCCGGCTTCGTTCCGGATCCTCTGAGTCTCCCCCTT	37	10	104000831	CAGAGGATCCGGAACGAAGCCGGAGACTTGAAACCAGGATAGGGGCTTCG	10	103990821	F	0	0	0	0	PITX3	NM_005029	5'UTR	chr10:104000254-104001741	Island	0	DMR	0	10:103990260-103991774	10:104000688-104001839	Unclassified	0	0	0
cg23089825	-0.413595	11743503	TCTACACTATTAAACTACATCCAATACAACAAATAACACAAACACATACA	61681461	TCTACGCTATTAAACTACGTCCAATACAACAAATAACACGAACACGTACG	I	A	Red	GATGGAAACCTCTCTGCGCTATTAGACTGCGTCCAGTACAGCAGATGGCACGAGCACGTG[CG]GCGCTCAGCTTAGGCTCTCGGAGGCAGCTGAGTTGGAAATCCCGACGGAAAGCACCCACA	37	1	170630558	TCTGCGCTATTAGACTGCGTCCAGTACAGCAGATGGCACGAGCACGTGCG	1	168897182	R	0	rs74957993	0	0	0	0	0	chr1:170630456-170630851	Island	0	CDMR	0	1:168896672-168897683	0	0	TRUE	0	0
cg23064609	-0.484498	66680411	AAAAAAACCTAAAAATTACTTCTAAAAAATAACTTAAACCAACAAAAACA	68787340	GAAAAAACCTAAAAATTACTTCTAAAAAATAACTTAAACCAACGAAAACG	I	A	Red	CGGGCCCCCAGCGAAAAGGCCTGAGAATTGCTTCTGGGGGGTGGCTTGGGCCAACGGGGG[CG]AGGGAGCCGCGCAGAGGGCAGGCCCCGACCCTTCCCCGCCGCACCTTGTGGGTCGGGTGT	37	2	175208594	CGCCCCCGTTGGCCCAAGCCACCCCCCAGAAGCAATTCTCAGGCCTTTTC	2	174916840	R	0	0	0	0	0	0	0	chr2:175208415-175209076	Island	0	DMR	0	2:174916573-174917448	2:175208551-175208898	Unclassified_Cell_type_specific	0	0	0
cg23054189	-0.452338	56750385	CCACAACTTCTACCTCAAATACATCTCCAAATTCTACAAAAAATCAAACA	36748304	CCACAACTTCTACCTCAAATACATCTCCGAATTCTACGAAAAATCGAACG	I	A	Red	CGTGGACTGCGGCCACAGCTTCTGCCTCAGGTGCATCTCCGAGTTCTGCGAGAAGTCGGA[CG]GCGCGCAGGGCGGCGTCTACGCCTGTCCGCAGTGCCGGGGCCCCTTCCGGCCCTCGGGCT	37	1	248020692	CCACAGCTTCTGCCTCAGGTGCATCTCCGAGTTCTGCGAGAAGTCGGACG	1	246087315	R	0	0	0	0	TRIM58	NM_015431	1stExon	chr1:248020330-248021252	Island	high-CpG:246087104-246087425	0	0	1:246086988-246087907	0	0	0	0	0
cg23049458	-0.41294	56772440	AAATTCCTTTTTCACCAAATAAAACTAACCCAAATACATAAAACCCAACA	73690381	GAATTCCTTTTTCGCCAAATAAAACTAACCCGAATACATAAAACCCGACG	I	T	Red	AGTCGTCCAGGCGGATTCCTTTTTCGCCAGGTAAGGCTGGCCCGGGTGCATGGGGCCCGG[CG]TGCCCTGGGTAAGGCTGGCCCAGGCGCGTGGGGTCCGGGGCGCGCCGGGTAAGGCTGGGC	37	1	62660624	CGCCGGGCCCCATGCACCCGGGCCAGCCTTACCTGGCGAAAAAGGAATCC	1	62433212	R	0	0	0	0	L1TD1;L1TD1	NM_019079;NM_001164835	5'UTR;5'UTR	chr1:62660555-62660946	Island	0	RDMR	0	1:62432908-62433521	0	0	0	0	0
cg22846914	-0.391208	71656352	TAACACAAATAAATAAAAACACTAAACTTAAAAACACCCACAAAAAAACA	68771407	TAACGCGAATAAATAAAAACGCTAAACTTAAAAACGCCCGCGAAAAAACG	I	C	Grn	CGGTGGCCCCAATGGCGCGGGTGAATGAGGACGCTGGACTTAGGGGCGCCCGCGAGAGGG[CG]CAGGCTGGGAGGGCCTGGGAGGAGAGGCGCCGGGCTCCGCGTGGGGCTCGTGACCGAGGG	37	X	25041258	CGCCCTCTCGCGGGCGCCCCTAAGTCCAGCGTCCTCATTCACCCGCGCCA	X	24951179	R	0	0	0	0	0	0	0	chrX:25040878-25041362	Island	0	0	TRUE	X:24950669-24951304	0	0	0	0	0
cg22797031	-0.548493	57762497	TTTATAAATAAACATCCAAAAACATACACAATCAACTCCACTAATATTCA	13788353	TTTATAAATAAACATCCGAAAACATACGCAATCGACTCCGCTAATATTCG	I	A	Red	TAACACGAATGACAAGTGGGTGATTTTCAAGAAGCGCCCGGTCCCTCTAGAGAATGCGTC[CG]AATATCAGCGGAGCCGACTGCGTATGCCTCCGGATGCCCATCTATAAACTCTCTTGCTTG	37	1	170630070	TTTATAGATGGGCATCCGGAGGCATACGCAGTCGGCTCCGCTGATATTCG	1	168896694	F	0	0	0	0	0	0	0	chr1:170630456-170630851	N_Shore	0	RDMR	TRUE	1:168896672-168897683	0	0	0	0	0
cg22795586	-0.495612	56715406	TAATAACCTCCACAAAATTCTAAAAAAAACACTACAAAACAACAAAAACA	70640329	TAATAACCTCCGCGAAATTCTAAAAAAAACACTACGAAACGACGAAAACG	I	A	Red	GCCTTAGCGCTCTGGTGACCTCCGCGGGATTCTGAGAAAAGCACTGCGGAACGGCGGGAG[CG]GGCCCTGCTGCTTGCTTCGCGCCCCCCACCCGCCCGGGGACCGCGACTAAGTCCCCGACG	37	1	170629555	TGGTGACCTCCGCGGGATTCTGAGAAAAGCACTGCGGAACGGCGGGAGCG	1	168896179	R	0	0	0	0	0	0	0	chr1:170630456-170630851	N_Shore	0	RDMR	TRUE	1:168895977-168896428	0	0	0	0	0
cg22731271	-0.443883	12701352	AAAATATAAATTAACTACTTATACCCCCCACAAACCAAAAATAACAAACA	51607483	AAAATATAAATTAACTACTTATACCCCCCGCGAACCGAAAATAACGAACG	I	A	Red	ACTGATTTTTGAGAAATGTGAATTAGCTACTTGTACCCCCCGCGAGCCGGGGGTGGCGGG[CG]GGGACGTCTGCTCGTCAGAGTCATTCAATGAAGATATAGCCGTGTTCGCCAAACAGGTCA	37	2	66667059	CGCCCGCCACCCCCGGCTCGCGGGGGGTACAAGTAGCTAATTCACATTTC	2	66520563	R	0	0	0	0	MEIS1	NM_002398	Body	0	0	low-CpG:66520560-66520567	0	0	2:66520543-66520578	0	0	0	0	0
cg22674699	-0.531605	23666389	ACTTCCCAAACAATACAAACAATAACAATAATAATAAAAACAACAATCCA	13778370	ACTTCCCGAACGATACGAACGATAACGATAATAATAAAAACGACGATCCG	I	A	Red	AGCCGCTGCCCGGCTTCCCGGGCGGTGCGGGCGGTGGCGGTGGTGGTGGAGGCGGCGGTC[CG]GGCCGCGGTCCCAGCCCTGGCCCCAGCGGCCCAGCCAACGGGCGCCACTACGGGATTAAG	37	2	176987918	GCTTCCCGGGCGGTGCGGGCGGTGGCGGTGGTGGTGGAGGCGGCGGTCCG	2	176696164	R	0	0	0	0	HOXD9	NM_014213	1stExon	chr2:176986424-176988291	Island	0	0	TRUE	2:176695613-176696537	2:176986834-176988441	Unclassified_Cell_type_specific	TRUE	0	0
cg22635491	-0.377034	63726451	CACCATAAAAAACAAAACAATAATAAACAAACTACTACCATCCAAAACCA	34610498	CGCCATAAAAAACAAAACGATAATAAACAAACTACTACCGTCCGAAACCG	I	A	Red	CCCCGCGGCCGCCGCCATGGAGGGCAGGGCGGTGGTGAGCAGACTGCTGCCGTCCGGGAC[CG]GCACCGGGATGGAGTAGGGGCTGTAGCGCAGCCGCGGGCGCATGGTGTTCAGATTGAGGA	37	12	115109934	CGCCATGGAGGGCAGGGCGGTGGTGAGCAGACTGCTGCCGTCCGGGACCG	12	113594317	R	0	0	0	0	TBX3;TBX3	NM_005996;NM_016569	Body;Body	chr12:115109503-115110061	Island	0	0	0	12:113593887-113594434	12:115109600-115109972	Unclassified_Cell_type_specific	0	0	0
cg22620221	-0.402384	57751434	AAAAACTACAAACCCAACTAACAAAAACAAAAAACAACTCTAACTACACA	13775483	AAAAACTACGAACCCAACTAACGAAAACGAAAAACAACTCTAACTACGCG	I	C	Grn	CCCTGTGCGTGCCGCCGCGCTGTTGCTCGCAGTGTGCTGGCGCCGAGCTCGGTGGACACG[CG]CGCAGTCAGAGCTGCCTCTCGCCCTCGCTAGCTGGGCTCGCAGCCTCTTCCTCCCTCCCT	37	7	153584416	CGCGCAGTCAGAGCTGCCTCTCGCCCTCGCTAGCTGGGCTCGCAGCCTCT	7	153215349	F	0	0	0	0	DPP6	NM_001039350	TSS200	chr7:153583317-153585666	Island	high-CpG:153215316-153215503	0	0	7:153214251-153215390	0	0	0	0	0
cg22620090	-0.5522	33762490	AAAACACAACAAAAAAAATCAAAACAATTTACCCAACAAACAAATCAACA	17611382	AAAACGCGACGAAAAAAATCAAAACAATTTACCCGACGAACGAATCGACG	I	A	Red	AAGTGGTTTACCAAAACGCGGCGGAAGGAATCAGGACAGTTTGCCCGACGGGCGGGTCGG[CG]GCTTTCAGGCGGGAGAGATCTTGCCAGGGGCAGAGAGAGATCCCGAAAATCGCCCCCAGC	37	6	105400993	CGCCGACCCGCCCGTCGGGCAAACTGTCCTGATTCCTTCCGCCGCGTTTT	6	105507686	R	0	0	0	0	0	0	0	chr6:105400877-105401149	Island	0	RDMR	0	6:105507571-105507913	0	0	0	0	0
cg22541735	-0.419666	27675469	CAACAAAAAAAACCAAACCTAAAACAAAAATCAAAACCACAACTAAAACA	21650395	CGACGAAAAAAACCGAACCTAAAACAAAAATCGAAACCGCGACTAAAACG	I	A	Red	AGGCGGCAGCGGCGACGGGGGGAACCGGGCCTGGGGCAGGGATCGGGGCCGCGACTGGGA[CG]GGCGGCTCGTCGGAGCCCTCAGCTTGCAGCGACCACCCGATCCCAGGCTGTTCGCTGAAG	37	2	176988203	CGACGGGGGGAACCGGGCCTGGGGCAGGGATCGGGGCCGCGACTGGGACG	2	176696449	R	0	0	0	0	HOXD9	NM_014213	1stExon	chr2:176986424-176988291	Island	0	DMR	TRUE	2:176695613-176696537	2:176986834-176988441	Unclassified_Cell_type_specific	TRUE	0	0
cg22524061	-0.425985	21657395	AACTCAAAACAAAAATTTATTAACAAATCACTTCTACTTAATAATATACA	60613410	AACTCGAAACAAAAATTTATTAACGAATCGCTTCTACTTAATAATATACG	I	A	Red	TGACTGAGACCCTCTGACTGTTACCCACCTCTCATTAACTCTTAGCCTGAACTCCCAGAC[CG]CATACCACCAAGCAGAAGCGATTCGTTAATAAATCTCTGTCCCGAGCCCTTCCAGAGGAA	37	8	99959430	GGCTCGGGACAGAGATTTATTAACGAATCGCTTCTGCTTGGTGGTATGCG	8	100028606	F	0	0	0	0	OSR2;OSR2	NM_053001;NM_001142462	5'UTR;5'UTR	chr8:99960497-99961438	N_Shore	0	CDMR	TRUE	8:100028606-100028800	8:99959429-99960670	Unclassified_Cell_type_specific	0	0	0
cg23217622	-0.441352	72778459	AACAAATCCACACCAAATACTACTACAAAACTAAAACTTTATCAAAAACA	62703368	AACGAATCCGCGCCGAATACTACTACGAAACTAAAACTTTATCGAAAACG	I	A	Red	GCCCCCGAGGCGCCTCTGCCTGCTCTCTCCGTTCTTGCCGGCGGCAGCGATTCGGACTCC[CG]CTTTCGACAAAGTCTCAGCTCCGCAGCAGCACCCGGCGCGGACTCGCTGGGCGCGCGGAC	37	1	156405438	AGCGAGTCCGCGCCGGGTGCTGCTGCGGAGCTGAGACTTTGTCGAAAGCG	1	154672062	F	0	0	0	0	0	0	0	chr1:156405160-156406350	Island	0	DMR	TRUE	1:154671785-154672269	1:156405153-156406423	Unclassified_Cell_type_specific	TRUE	0	0
cg23244790	-0.38939	19622481	CACATTAACTCCTTCATCAAAATCAATAACATTAACTACAAACAACTACA	54653461	CGCATTAACTCCTTCGTCAAAATCGATAACGTTAACTACAAACAACTACG	I	T	Red	CACCAGCGTTTGCTCAGCCCGAGTACCGCGCGAGCGTTCCGGAGAATCTGGCCTTGGGCA[CG]CAGCTGCTTGTAGTCAACGCTACCGACCCTGACGAAGGAGTCAATGCGGAAGTGAGGTAT	37	5	140811102	CGCAGCTGCTTGTAGTCAACGCTACCGACCCTGACGAAGGAGTCAATGCG	5	140791286	F	0	0	0	0	PCDHGA4;PCDHGA11;PCDHGA11;PCDHGA9;PCDHGA1;PCDHGB1;PCDHGB6;PCDHGA12;PCDHGB3;PCDHGB7;PCDHGA6;PCDHGA8;PCDHGA10;PCDHGA12;PCDHGA5;PCDHGB4;PCDHGA3;PCDHGA2;PCDHGA7;PCDHGB2;PCDHGB5	NM_018917;NM_032092;NM_018914;NM_018921;NM_018912;NM_018922;NM_018926;NM_032094;NM_018924;NM_018927;NM_018919;NM_032088;NM_018913;NM_003735;NM_018918;NM_003736;NM_018916;NM_018915;NM_018920;NM_018923;NM_018925	Body;Body;Body;Body;Body;Body;Body;1stExon;Body;Body;Body;Body;Body;1stExon;Body;Body;Body;Body;Body;Body;Body	chr5:140810494-140812617	Island	0	0	0	5:140790961-140791374	0	0	0	0	0
cg24495585	-0.429682	18626384	AAATCCAAAAAATCTCTCAAAAAAACCAAACCAAAAATATATCCTCCCCA	12681373	AAATCCAAAAAATCTCTCGAAAAAACCGAACCGAAAATATATCCTCCCCG	I	A	Red	GCTTCGGCCTCGCACTCCCCGGGTATGCTGCGGGCCCTCTCCATCCGGGGAGGCGGGGTC[CG]GGGAGGACACATCCCCGGCCCGGCCTCTCCGAGAGACCCTTTGGATTTTTCTCTTCCACA	37	4	56659985	CGGGGAGGACACATCCCCGGCCCGGCCTCTCCGAGAGACCCTTTGGATTT	4	56354742	F	0	0	0	0	0	0	0	chr4:56659626-56660144	Island	0	0	0	4:56354418-56354886	0	0	0	0	0
cg23248887	-0.389603	72709489	TTCCACACTATAAACACAACTCTTAAACACAATAACATAATAATCAACCA	45698470	TTCCACACTATAAACACGACTCTTAAACGCGATAACGTAATAATCAACCG	I	A	Red	TCAAGCGCTCTTTCCAACGCATCCTATGCCTCAGCTGGATGGACAACGCCGCGGAGGAGC[CG]GTTGACTATTACGCCACCGCGCTCAAGAGCCGTGCCTACAGTGTGGAAGACTTCCAACCT	37	14	38679643	TTCCACACTGTAGGCACGGCTCTTGAGCGCGGTGGCGTAATAGTCAACCG	14	37749394	F	0	0	0	0	SSTR1	NM_001049	Body	chr14:38678245-38680937	Island	0	0	0	14:37746906-37750671	14:38679374-38680923	Unclassified_Cell_type_specific	TRUE	0	0
cg24368848	-0.416377	61767459	ACTACTACAAAAAATAAAAACAATAACAACTACAAAAATACACATATACA	64692422	GCTACTACGAAAAATAAAAACGATAACGACTACGAAAATACGCATATACG	I	A	Red	TGGACACTGTATAAAACGGTTGCGTGTCTGGAATGCCGTCGTTTTGCCCCGCGGCCCCAT[CG]TACATGCGCATCCCCGCAGCCGCCACCGTCTCCACTTTCCGCAGCAGCGTCCCTGACGCT	37	19	58545160	GCTGCTGCGGAAAGTGGAGACGGTGGCGGCTGCGGGGATGCGCATGTACG	19	63236972	F	rs78500470	0	0	0	ZSCAN1	NM_182572	TSS1500	chr19:58545115-58545897	Island	0	0	0	19:63236948-63238024	0	0	TRUE	0	0
cg24221648	-0.47751	62775464	CATAAATTCAACTATACCAAAAAAAACCCAAAATCAACAACCTTAAACCA	19654438	CGTAAATTCGACTATACCGAAAAAAACCCGAAATCAACGACCTTAAACCG	I	A	Red	CTTCCCGGCTCCCCGCGGTGCGCACCCGCTGGCCACTCTGCGCACGCGCGCCGGGTGCCC[CG]GCCTAAGGCCGTTGACCTCGGGTTCTCCCCGGCACAGTCGAATCCACGCCAGGGCCCTCA	37	13	79170283	CGTGGATTCGACTGTGCCGGGGAGAACCCGAGGTCAACGGCCTTAGGCCG	13	78068284	F	0	0	0	0	0	0	0	chr13:79170114-79171231	Island	high-CpG:78068246-78068321	DMR	TRUE	13:78068080-78068847	0	0	TRUE	0	0
cg24080247	-0.408863	53808460	AAAAACCAAAATCAAAAACACATACAACTCCTACAAAATAAATAACCCCA	68715443	AAAAACCGAAATCAAAAACGCGTACAACTCCTACAAAATAAATAACCCCG	I	A	Red	ACTTGGTGAGGCCTCCGGGCTCTTGCTTGGTTTGGAGCCAGGTGCTTAGCGCCCCGAGCC[CG]GGGCCATTCACCCTGCAGGAGCTGCACGCGCCCCTGACCTCGGCTTTTCCCTGGCAGCAG	37	21	38082613	CGGGGCCATTCACCCTGCAGGAGCTGCACGCGCCCCTGACCTCGGCTTTT	21	37004483	F	0	0	0	0	SIM2;SIM2	NM_009586;NM_005069	Body;Body	chr21:38079941-38081833	S_Shore	0	RDMR	TRUE	21:37004483-37004670	0	0	0	0	0
cg24035245	-0.44301	69714456	CATCCTACATCCTACAAAAACAAACAAAACCAAAACTAACACCTAAAACA	61681408	CATCCTACATCCTACGAAAACAAACAAAACCGAAACTAACGCCTAAAACG	I	A	Red	TTTCCCCACGGCGTTTCGTGCAACGCCGCAGCCCGACCTTCGACTGCAGGGTGCGCCCGC[CG]TTCCAGGCGCCAGCTCCGGTCCTGCCTGCCTTCGCAGGATGCAGGATGCGTAACTTCGAG	37	1	119535928	CATCCTGCATCCTGCGAAGGCAGGCAGGACCGGAGCTGGCGCCTGGAACG	1	119337451	F	0	0	0	0	0	0	0	chr1:119535666-119535987	Island	0	DMR	0	1:119337142-119337742	0	0	0	0	0
cg23994043	-0.384311	53745429	CAAACAACATAAACCTAAACACCTAAATAAAAAATACAAAATACCAAACA	20648479	CGAACAACGTAAACCTAAACGCCTAAATAAAAAATACAAAATACCGAACG	I	C	Grn	AGAGGCCCGCTCCGGACAGCGTAGGCCTGGGCGCCTGGGTGGAGGGTGCAGGGTGCCGGG[CG]CGGGACTTCGGCTCTCGCCTGGGCCATCCCGGGCTCTGAGGGCCCGGCATCCATCCCCAA	37	2	200326725	CGCCCGGCACCCTGCACCCTCCACCCAGGCGCCCAGGCCTACGCTGTCCG	2	200034970	R	0	0	0	0	SATB2	NM_015265	TSS1500	chr2:200320502-200329681	Island	0	0	0	2:200034878-200037919	2:200326340-200326939	Unclassified_Cell_type_specific	0	0	0
cg23971170	-0.427936	16758505	AACCCAAATAAAAATTACAACACTTTTATAACAACAATTAAAAAACAACA	37727456	AACCCGAATAAAAATTACAACGCTTTTATAACAACAATTAAAAAACGACG	I	A	Red	CTGGGCCTTTGCGGAGATGTCGGCGCCTCCTGGACAGCGGTGCCGCCACGAGGATTCCCC[CG]CCGCTCTCCAACTGCTGCTATAAAAGCGCTGCAATCCTTACCCGGGCCCCGGGAAGCGCT	37	1	165326269	CGCCGCTCTCCAACTGCTGCTATAAAAGCGCTGCAATCCTTACCCGGGCC	1	163592893	F	0	0	0	0	LMX1A	NM_177398	TSS1500	chr1:165324191-165326328	Island	0	DMR	TRUE	1:163590670-163592945	0	0	0	0	0
cg23913421	-0.450364	33759481	TCCCCTAAAAAACTAACAATAAAATCCAAAAAACTAAATTTAAAACCACA	16629474	TCCCCTAAAAAACTAACGATAAAATCCGAAAAACTAAATTTAAAACCGCG	I	A	Red	CACCCTTGTCGGTCCCCTGGAAAGCTAGCGGTAAGATCCGGGAGGCTGAATTTGAGGCCG[CG]GTAGTCCAGGCGACTTCCCCTGGAAGGTGTGACGATGACTTGTACTGCAAAAGAAGCCTA	37	6	50674663	CGCGGCCTCAAATTCAGCCTCCCGGATCTTACCGCTAGCTTTCCAGGGGA	6	50782622	R	0	0	0	0	0	0	0	0	0	0	0	TRUE	6:50782338-50782751	0	0	0	0	0
cg23817893	-0.402088	20787336	ATTAAATCTCTCATTAATCAAAAAAACACAAATCTACACACTCTCACTCA	48632344	ATTAAATCTCTCGTTAATCAAAAAAACGCGAATCTACACACTCTCACTCG	I	A	Red	AGCTCACCCCTCATTGGGTCTCTCGTTGGTCAGGAGGGCGCGGGTCTGCACACTCTCACT[CG]GTGCCGGACATCAGTTCCTGCGGCTCTTGCTGTGGGAGCTGCCCGAGAGCCAGAGCAGTG	37	11	86085932	ATTGGGTCTCTCGTTGGTCAGGAGGGCGCGGGTCTGCACACTCTCACTCG	11	85763580	R	0	0	0	0	CCDC81;CCDC81;CCDC81;CCDC81	NM_001156474;NM_001156474;NM_021827;NM_021827	1stExon;5'UTR;1stExon;5'UTR	chr11:86085693-86086006	Island	0	0	TRUE	11:85763363-85763626	0	0	0	0	0
cg23817096	-0.440952	65752307	CACACTAACTCCCAAATTCAAAAATCAAAAAAACAACTAAAAACAAAACA	24779365	CACGCTAACTCCCAAATTCAAAAATCAAAAAAACGACTAAAAACGAAACG	I	T	Red	TGCCCCAGCGGACACGCTGGCTCCCAAATTCAGAGATCAGAGGGGCGGCTGAGAACGGGG[CG]TCCGCTGTGTGTGACCCCTGACCGTGGAGGAAGGGCGGGAGCCGGGAGTAGGCGGTGGGG	37	6	1620687	CGCCCCGTTCTCAGCCGCCCCTCTGATCTCTGAATTTGGGAGCCAGCGTG	6	1565686	R	0	0	0	0	0	0	0	chr6:1619093-1621094	Island	0	0	0	6:1564226-1566412	6:1620588-1620936	Unclassified_Cell_type_specific	0	0	0
cg23806894	-0.446067	18695325	CAAAATAACTCCATCCACTAAAAACAACTAAAAACTAAAAAATCCCAACA	14726494	CAAAATAACTCCGTCCACTAAAAACGACTAAAAACTAAAAAATCCCGACG	I	A	Red	GCCAGGGACTCCCAGGGTAGCTCCGTCCACTAAGGGCGGCTGGAGGCTGGGGAGTCCCGG[CG]ACGGCGGCGGGGGCATCCGTGGATTAGGATGTGGATTGCAGGACAGACCTTTGTTTGGTC	37	4	111535528	CGCCGGGACTCCCCAGCCTCCAGCCGCCCTTAGTGGACGGAGCTACCCTG	4	111754977	R	0	0	0	0	0	0	0	chr4:111539228-111539483	N_Shelf	0	RDMR	0	4:111754940-111755087	0	0	0	0	0
cg23746497	-0.444141	43689464	AAAAAATCAACACATTATAAACCAACAAAAAAACACAAAACAACCAAACA	32639347	AAAAAATCAACACATTATAAACCGACAAAAAAACGCGAAACAACCGAACG	I	A	Red	CGCCGGGCTGCGGCGGCGGAGTGGTGGCGACAGCGGATTCCGTGCCCGGTGGCCGCGCGC[CG]CCCGGCTGTTCCGCGTCCCCTTGCCGGCTCACAATGTGCTGACCCTCCCGGCCCCGCCGC	37	6	105388668	GGAGGGTCAGCACATTGTGAGCCGGCAAGGGGACGCGGAACAGCCGGGCG	6	105495361	F	0	0	TRUE	0	0	0	0	chr6:105388190-105389545	Island	0	0	0	6:105494945-105496203	6:105388630-105389286	Unclassified_Cell_type_specific	TRUE	0	0
cg23690166	-0.406991	60732322	AAACAAAAATCCAAATAACCACATATCCAACAAAAAAATCCAAAATAACA	18672437	AAACGAAAATCCGAATAACCACGTATCCGACAAAAAAATCCGAAATAACG	I	A	Red	GCCCTCGCCCAGAAGCGAGGGTCCGAGTGGCCACGTGTCCGGCAGGGAAGTCCGAGGTAG[CG]AGGGAGTCCACCTGGCCGCCCGCTCCCCCTCCCGGGTATAAATCTTGGGGACCGGAAATA	37	17	46711017	CGCTACCTCGGACTTCCCTGCCGGACACGTGGCCACTCGGACCCTCGCTT	17	44066016	R	0	0	0	0	MIR196A1	NR_029582	TSS1500	chr17:46710812-46711419	Island	high-CpG:44065942-44066037	0	0	17:44065812-44066482	17:46710918-46711556	Unclassified_Cell_type_specific	0	0	0
cg23615741	-0.448026	11808313	AAAAATTCAAACATCACAATAATAAAAAACTATATCCCAATTCAAAAACA	31757342	AAAAATTCGAACATCACGATAATAAAAAACTATATCCCAATTCGAAAACG	I	A	Red	CCAGTGCACCAGACTGCTGGTCCCGCAGCAACTCGCGGCCGGGTCCCTCCTCTTTCACGT[CG]CCCCCGAACTGGGACACAGCCTCCCACCACCGTGATGCCCGAATCCCCTTCCCTACCGCG	37	10	101297642	CGCCCCCGAACTGGGACACAGCCTCCCACCACCGTGATGCCCGAATCCCC	10	101287632	F	0	0	0	0	0	0	0	chr10:101297438-101297703	Island	0	CDMR	TRUE	10:101286334-101287693	10:101297571-101297739	Unclassified_Cell_type_specific	TRUE	0	0
cg23353952	-0.377911	27678402	CTACAAAAAAAAACACAAACACTACAAAAAAAATACAACTACCTACAACA	27804473	CTACAAAAAAAAACGCAAACGCTACAAAAAAAATACGACTACCTACGACG	I	C	Grn	GCGCGCGTGGACCTGCAGAAGAAGGCGCAGGCGCTGCAGGAGGAGTGCGGCTACCTGCGG[CG]CCACCACCAGGAAGAGGTGGGCGAGCTGCTCGGCCAGATCCAGGGCTCCGGCGCCGCGCA	37	22	29876945	CGCCGCAGGTAGCCGCACTCCTCCTGCAGCGCCTGCGCCTTCTTCTGCAG	22	28206945	R	0	0	0	0	NEFH	NM_021076	1stExon	chr22:29875919-29877242	Island	high-CpG:28206943-28207058	0	0	22:28205920-28207242	22:29875949-29877507	Unclassified_Cell_type_specific	0	0	0
cg23325963	-0.415836	40798403	CAAAATCAAATACACCCTAAAACTATATCTAAAAAAATCATAACATCTCA	66656492	CGAAATCGAATACGCCCTAAAACTATATCTAAAAAAATCATAACGTCTCG	I	A	Red	CCCAAGCCACCTCGAGGTCGAGTGCGCCCTGGGGCTATGTCTGGGGAGGTCATGGCGTCT[CG]GGGCGAATGATATGCACGTTTTGGGGCAAAACTCTCCTAGGCCTCGCAGGAGCAGCTGTA	37	2	45160093	CGAGGTCGAGTGCGCCCTGGGGCTATGTCTGGGGAGGTCATGGCGTCTCG	2	45013597	R	0	0	0	0	0	0	0	chr2:45159893-45160112	Island	0	RDMR	0	2:45013224-45013758	0	0	0	0	0
cg23322933	-0.410284	29716363	CTCAAACTCCAAAAAAAACAACTAAAACTTAAACCTAAAAATTAACTTCA	42603402	CTCAAACTCCGAAAAAAACGACTAAAACTTAAACCTAAAAATTAACTTCG	I	A	Red	TGGAGCTTAGCTCTCAGACTCCGAAGAGGGCGACTGAGACTTGGGCCTGGGAGTTGGCTT[CG]GGGTACCCAAGGCGACGACAGCTGAGTTGTACCACGAAGCTCAGGCCGAGGCCTCCTCCC	37	14	61109207	CTCAGACTCCGAAGAGGGCGACTGAGACTTGGGCCTGGGAGTTGGCTTCG	14	60178960	R	0	0	0	0	0	0	0	chr14:61108954-61109786	Island	0	DMR	0	14:60177929-60179820	0	0	0	0	0
cg23290344	-0.41291	58714454	AAACTAAACATAACCAAACTATAAACAAAACACAAAACAAACATACTACA	59661477	AAACTAAACATAACCGAACTATAAACGAAACGCGAAACGAACATACTACG	I	C	Grn	GGCTTCCGCTCGCAGTCGTGGTCCCGCGGCTCGCCCAGCACCGTGTCCTCCTCCTATAAG[CG]CAGCATGCTCGCCCCGCGCCTCGCTTACAGCTCGGCCATGCTCAGCTCCGCCGAGAGCAG	37	8	24771466	CGCAGCATGCTCGCCCCGCGCCTCGCTTACAGCTCGGCCATGCTCAGCTC	8	24827371	F	0	0	0	TRUE	NEFM;NEFM	NM_001105541;NM_005382	TSS1500;1stExon	chr8:24770908-24772547	Island	0	0	0	8:24826833-24828475	0	0	TRUE	0	0
cg16434331	0.37662	26704442	TTATTATTTATTTTCTAACACAATCTATCTCTATAACTAAACTAAATAAC	0	0	II	0	0	CCTTTTTTTTTTTGTTGTTTGTTTTCTGGCACAGTCTGTCTCTATGACTGAGCTGAGTAA[CG]TGTTTCCCGTGACAAAGGCCCCTTTCTTACGACAGTTTAATAGCTCCAATACGGGGGACA	37	17	70712540	TGTTGTTTGTTTTCTGGCACAGTCTGTCTCTATGACTGAGCTGAGTAACG	17	68224135	R	0	0	0	0	SLC39A11;SLC39A11	NM_001159770;NM_139177	Body;Body	0	0	0	0	TRUE	0	0	0	TRUE	0	0
cg16404371	-0.425674	10615392	TAAACCATACAATACACAAATAAAAAACCAAAAAAAACCAAACAACCCCA	36621456	TAAACCGTACGATACGCAAATAAAAAACCGAAAAAAACCGAACAACCCCG	I	A	Red	AGCCCTCCGTAAGCAAGACAAGCACCCACCTGCGGTCAGAGCAGGGGTCCGGCTCGCGGT[CG]GGGTTGTCCGGCCCCTCCCGGCTTCTCACCTGCGCACCGCACGGTCCAGCCCCGGCGGCT	37	12	8025646	CGGGGTTGTCCGGCCCCTCCCGGCTTCTCACCTGCGCACCGCACGGTCCA	12	7916913	F	rs7309061	0	0	0	SLC2A14	NM_153449	TSS200	chr12:8025364-8025908	Island	0	0	0	12:7916632-7917175	0	0	0	0	0
cg08065231	-0.406638	63604330	CCTTTCTCAACTACAAACAACAACTATAAAAAATAACAAAACAACAAACA	63756410	CCTTTCTCAACTACAAACGACAACTATAAAAAATAACGAAACGACGAACG	I	C	Grn	GCCAAATGTGCGAGCTGGGCAGCCCACCCCTTTCAGCTGCTGGCCGGAAGCGGAAGTGGG[CG]TCCGTCGCCTCGCCATCTCCCATAGCTGTCGCCTGCAGCTGAGAAAGGGTTGCTGTCCCA	37	19	9473684	CCTTTCTCAGCTGCAGGCGACAGCTATGGGAGATGGCGAGGCGACGGACG	19	9334684	F	0	0	0	0	ZNF177	NM_003451	TSS200	chr19:9473589-9474001	Island	0	0	0	19:9334590-9335040	0	0	0	0	0
cg08548396	-0.405355	37737385	AAAAAACTACAACTCCAAAACTCAAATCATTTTAAATTCCTATCTTTACA	21755502	GAAAAACTACGACTCCGAAACTCGAATCGTTTTAAATTCCTATCTTTACG	I	A	Red	TGGCGACGGTCTTCTGCAAACGACAGAGCGCAAGCCTTGCCCCTGGAATTCTAGAGCCGC[CG]CAAAGATAGGAACTCAAAACGACCCGAGCCCCGGAGCCGCAGCCCCTCGGGACGGTCACG	37	6	30095549	GAGGGGCTGCGGCTCCGGGGCTCGGGTCGTTTTGAGTTCCTATCTTTGCG	6	30203528	F	0	0	0	0	0	0	0	chr6:30095173-30095610	Island	0	0	0	6:30203465-30203611	0	0	0	0	0
cg08499046	-0.39402	18771379	ACAAAATAAATCAACTCAATAATATCTTTATCAACAAACAACCACTACCA	40649395	ACGAAATAAATCAACTCGATAATATCTTTATCAACGAACGACCACTACCG	I	A	Red	AATGTCGCACGGCCGGGCCCCGCTGTGAGCTAGCTCTACAATCTTCTGCCGGGTGGAGTC[CG]GCAGTGGCCGCCCGTTGACAAAGACACCACCGAGCTGATTCACTCCGCTGTGACCTGAGG	37	11	31824327	CGGCAGTGGCCGCCCGTTGACAAAGACACCACCGAGCTGATTCACTCCGC	11	31780903	F	0	0	0	0	PAX6;PAX6;PAX6	NM_001604;NM_001127612;NM_000280	Body;Body;Body	chr11:31825743-31826967	N_Shore	0	CDMR	0	11:31780773-31780914	0	0	0	0	0
cg08465346	-0.425935	57786306	ATCCCAAATTCAAAAAAAACAACCAAAATACAAACCAAAACTAACAAACA	46733471	ATCCCGAATTCGAAAAAAACGACCAAAATACAAACCGAAACTAACGAACG	I	A	Red	CCAAGGCTGGGGGTCCCGGGTTCGGAGGAGGCGGCCAAGGTGCAGGCCGAGGCTGGCGAG[CG]GCTTAGGGACGTGGCTCGCCCGCCAGGACCAGAGCGCGCGGAGGGGCTTCGGGGAAGTTT	37	12	54441458	GTCCCGGGTTCGGAGGAGGCGGCCAAGGTGCAGGCCGAGGCTGGCGAGCG	12	52727725	R	0	0	0	0	HOXC4	NM_014620	5'UTR	chr12:54440642-54441543	Island	0	RDMR	0	12:52727367-52727913	12:54440765-54441535	Unclassified_Cell_type_specific	0	0	0
cg08461949	-0.409593	51661323	CCAAACACTTAAACAAATCCCAAACACTCCTCTCTTCTAAAAAATAATCA	25731385	CCAAACGCTTAAACAAATCCCGAACGCTCCTCTCTTCTAAAAAATAATCG	I	A	Red	CTGCCGCCCGCTGCAGTTCGCCTCGCAGGAGGTGGTGCCGTACGGGCACTTCCGCCGCCT[CG]ACTACTTCTCAGAAGAGAGGAGCGCCCGGGACCTGCTCAAGCGCCTGGAGGCGCCGCGGC	37	19	52104632	CCAGGCGCTTGAGCAGGTCCCGGGCGCTCCTCTCTTCTGAGAAGTAGTCG	19	56796444	F	rs56400708	0	0	0	0	0	0	chr19:52104418-52104998	Island	0	0	0	19:56796209-56796810	0	0	0	0	0
cg08364561	-0.531648	31675450	AATTCTCTTACAAAAACTCCACCAAAATAAACAACTTCTCTAACACTACA	22745353	AATTCTCTTACAAAAACTCCGCCGAAATAAACGACTTCTCTAACGCTACG	I	A	Red	AGCAACCAAAATGCGCACGCCAGGCCCACGGAGGCCGATTGCCGACCAGCGTAGCCGGCC[CG]CAGCGCCAGAGAAGCCGCTCACTCCGGCGGAGTCTCTGCAAGAGAATCTGAGGCTGGGGA	37	11	31846844	GATTCTCTTGCAGAGACTCCGCCGGAGTGAGCGGCTTCTCTGGCGCTGCG	11	31803420	F	0	0	0	0	0	0	0	chr11:31847132-31847958	N_Shore	0	RDMR	0	11:31803373-31803450	11:31846734-31846951	Unclassified_Cell_type_specific	0	0	0
cg08190858	-0.443935	63784464	AAATCACCTTTAACATATACAACTCAAACATTACAACAATACAAAATACA	16794468	AAATCGCCTTTAACGTATACAACTCGAACGTTACAACGATACAAAATACG	I	A	Red	GAAGGACCCCTAAAATCGCCTTTGGCGTGTGCAGCTCGAGCGTTACAACGATGCAAAGTG[CG]GTCTTTGGAGGATGCGGGAGTCGGTAACCCCTCAATTCACTCTCGCCGTTCCTTCTCTCC	37	12	54321346	AAATCGCCTTTGGCGTGTGCAGCTCGAGCGTTACAACGATGCAAAGTGCG	12	52607613	R	0	0	0	0	0	0	0	chr12:54321301-54321721	Island	0	0	0	12:52607569-52607988	0	0	0	0	0
cg08189989	-0.395619	53660402	CTTACAATCTAAAAAATAAAACAACAAAAAACAATATACATATATACACA	12604452	CTTACAATCTAAAAAATAAAACGACGAAAAACAATATACGTATATACGCG	I	T	Red	TGTCCTGCCCTGCCCTGCCCTGCGCGCGCACCGCACTCACACGTACACCCGGTCCTCGCA[CG]CGCACACACGCACACTGTTCCCCGCCGCTCTACCCTCTAGACTGCAAGGGAAACGGCTCC	37	2	105459164	CGCGCACACACGCACACTGTTCCCCGCCGCTCTACCCTCTAGACTGCAAG	2	104825596	F	0	0	0	0	0	0	0	chr2:105459127-105461770	Island	0	DMR	0	2:104825364-104827064	0	0	TRUE	0	0
cg08149193	-0.423659	13794479	TTCCAAATCAATAAAAAAACTAACCTAAACAAAAATTCCAAAACACAACA	72706486	TTCCAAATCGATAAAAAAACTAACCTAAACAAAAATTCCAAAACGCGACG	I	A	Red	GCTAACGGAGGCTCAGAGAGGGGCGGCCACCTGGTCCAGGTCACACAGCTGGGAAATAGC[CG]TCGCGCCCTGGAACCTCTGCTCAGGCTAGTCCCTCCACCGACCTGGAAGGCCGTGCGGAC	37	11	44333067	TTCCAGGTCGGTGGAGGGACTAGCCTGAGCAGAGGTTCCAGGGCGCGACG	11	44289643	F	0	0	0	0	ALX4	NM_021926	TSS1500	chr11:44330542-44331761	S_Shore	0	RDMR	0	11:44288908-44290148	0	0	TRUE	0	0
cg08032924	-0.397771	42707493	CCTCTCATTACCTTATATAAAAATCACATTATATTTTCCTACACTTAACA	56782415	CCTCTCGTTACCTTATATAAAAATCGCGTTATATTTTCCTACGCTTAACG	I	C	Grn	GAACACCTGCTTCCTCTCGTTGCCTTGTGTGAAAGTCGCGTTGTATTTTCCTGCGCTTGG[CG]CTGCGCCCGCGGAGCTCAGGGCCGTGACCCGGTGCTCGCAGCCCCCCGACCCCGCAGCGG	37	16	66613096	CGCCAAGCGCAGGAAAATACAACGCGACTTTCACACAAGGCAACGAGAGG	16	65170597	R	0	0	0	0	CMTM2	NM_144673	TSS1500	chr16:66612749-66613412	Island	0	DMR	0	16:65170251-65171217	16:66612785-66613385	Unclassified_Cell_type_specific	0	0	0
cg09798888	-0.403785	52724391	AAAACCAACAAAATACAACTAACAAACCACATATAAAACTAATAACCCCA	33707303	AAAACCGACGAAATACGACTAACGAACCGCATATAAAACTAATAACCCCG	I	T	Red	TGGGGGGCAAGCCATGACCGGGGTCCCAGGTCACAGCCCCAGAGCTGACCGCGGGAGGGA[CG]GGGCCACCAGCTCCATATGCGGCCCGCCAGCCGCATCCCGCCGGCTCCACCAGCCCATCC	37	12	108239646	CGGGGCCACCAGCTCCATATGCGGCCCGCCAGCCGCATCCCGCCGGCTCC	12	106763776	F	0	0	0	0	0	0	0	chr12:108237437-108238721	S_Shore	0	0	0	12:106763202-106763970	0	0	0	0	0
cg07974511	-0.500842	16632445	CATAAAACATAAAATAAAAAACTACTACAATAACAACACCTACAACTACA	63620510	CGTAAAACATAAAATAAAAAACTACTACGATAACGACGCCTACAACTACG	I	A	Red	GTCCGTGTCGGTGCCGGAGCCATTGGCCGCGCCTAGCAACACCTCGTGTATGCAGCGCTC[CG]TAGCTGCAGGCGCCGCCACCGCAGCAGCCTCTTATCCCATGTCCTACGGCCAGGGCGGCA	37	2	63283013	CGTAGGACATGGGATAAGAGGCTGCTGCGGTGGCGGCGCCTGCAGCTACG	2	63136517	F	rs61742369	0	0	0	OTX1	NM_014562	Body	chr2:63282514-63283122	Island	0	DMR	TRUE	2:63136019-63137105	0	0	0	0	0
cg07973435	-0.40233	14702369	CATCCTCACTAAATATATACTATACAAATCTTCCCCAAACTAAAACATCA	17772398	CATCCTCGCTAAATATATACTATACAAATCTTCCCCGAACTAAAACGTCG	I	A	Red	GCCGGGCCTGCACATCCTCGCTAAATGTGTACTGTGCAAGTCTTCCCCGGGCTGAGGCGT[CG]AGTGGCCTTCGTGTTCAGCCTCCGGGCGCCTCCGCAGCCGAGCTCTTTAGAGAAAAAAAG	37	6	100905458	CGACGCCTCAGCCCGGGGAAGACTTGCACAGTACACATTTAGCGAGGATG	6	101012179	R	0	0	0	0	SIM1	NM_005068	Body	chr6:100905444-100905697	Island	0	RDMR	0	6:101011940-101013392	0	0	0	0	0
cg07915921	-0.515603	21788481	TTCTCCAAAAACCAAAACAACAAACAAACAAACAATAACTAAAAAACACA	74605417	TTCTCCGAAAACCAAAACAACGAACGAACGAACGATAACTAAAAAACGCG	I	A	Red	GATCTGGGGGACCCGAGCTGCGCACAGTGGCGGGAAACGAGCGGGCTCAGCTGGCCGGGC[CG]CGTCCCCTAGCCACCGCCCGCCCGCCCGCTGCTTTGGCCTCCGGAGAAGCCTGGAGAGGG	37	12	54321502	TTCTCCGGAGGCCAAAGCAGCGGGCGGGCGGGCGGTGGCTAGGGGACGCG	12	52607769	F	0	0	0	0	0	0	0	chr12:54321301-54321721	Island	0	0	0	12:52607569-52607988	0	0	0	0	0
cg07860213	-0.485855	45623466	AAACAAAAAAAACATATAATACACAACCAAATTCTACAAACTACTCTCCA	64715319	AAACGAAAAAAACGTATAATACGCGACCAAATTCTACGAACTACTCTCCG	I	A	Red	GTAGTGTCCATAGGACGGGAAAGGCGTGTAGTACGCGGCCAGGTTCTGCGGGCTGCTCTC[CG]GCGGGTAGCACACCTTGTCCTGAGGCACGGCCTCACTTGGCCGGGGTAGAGCCATCCCGG	37	8	70982039	GGACGGGAAAGGCGTGTAGTACGCGGCCAGGTTCTGCGGGCTGCTCTCCG	8	71144593	R	0	0	0	0	PRDM14	NM_024504	Body	chr8:70981873-70984888	Island	0	DMR	0	8:71144194-71144818	0	0	TRUE	0	0
cg07835424	-0.451349	42608388	CCCCCTAAACTACCAAAAAAACCAAAAATCATTTATCTTTACCTAACACA	67771333	CCCCCTAAACTACCGAAAAAACCAAAAATCATTTATCTTTACCTAACGCG	I	A	Red	CACTTACTTCGTTATCCGCACGCCTTCCTCGTTGGCATCAGAGCCGGACAAATCCCAACC[CG]CGCCAGGCAAAGATAAATGACTCCTGGCTCCCCCGGCAGCTCAGGGGGTCTGGGCGGGGG	37	2	200327334	CGCGCCAGGCAAAGATAAATGACTCCTGGCTCCCCCGGCAGCTCAGGGGG	2	200035579	F	rs73984357	0	0	0	0	0	0	chr2:200320502-200329681	Island	high-CpG:200035568-200035607	0	0	2:200034878-200037919	0	0	0	0	0
cg07792478	-0.467955	70732496	AAACATACAAAAAATACAAAATAACAAAAAAACAAAACCCCAATCAACCA	37783377	AAACATACGAAAAATACAAAATAACAAAAAAACAAAACCCCAATCGACCG	I	A	Red	GCTCCGTGGGCTCAGGGTCCCCTCCGCGTCCCCCTGAAGCCTGGGGACGGAGGTCGCGAC[CG]GCCGACTGGGGTCCTGTCCTCTTGTCACCTTGTATCCCTCGCATGCTCCCTCCCGCCTCG	37	8	65290484	CGGCCGACTGGGGTCCTGTCCTCTTGTCACCTTGTATCCCTCGCATGCTC	8	65453038	F	0	0	0	0	MIR124-2	NR_029669	TSS1500	chr8:65290108-65290946	Island	0	0	0	8:65451753-65453693	0	0	0	0	0
cg07788369	-0.422246	14704418	AAACTTAAAATAAACAATAAAAAACCAACACCACCAAAACCACAAAAACA	50603312	AAACTTAAAATAAACAATAAAAAACCGACGCCGCCAAAACCGCAAAAACG	I	A	Red	GTTGGGAAGGGGGTCCCACGTGCTGGAGCGCCGGCAGCCGCAACCCAGCACCTACACCTT[CG]CCTCTGCGGTCCTGGCGGCGCCGGCCTCCCACTGCCCACCCCAAGCTCCTACCTGAAGGG	37	7	96619068	CGCCTCTGCGGTCCTGGCGGCGCCGGCCTCCCACTGCCCACCCCAAGCTC	7	96457004	F	rs34413484	0	0	0	DLX6AS	NR_015448	Body	0	0	0	0	TRUE	7:96456875-96457077	0	0	0	0	0
cg07687119	-0.378553	49628462	ATTTTAATCTATCACTCAATCAAACAAAACACATTAACAATCTCAATACA	43795349	ATTTTAATCTATCGCTCGATCAAACAAAACGCGTTAACGATCTCGATACG	I	C	Grn	TACCAGACCCTGGAACTGGAGAAGGAATTTCACTTCAATCGCTACCTAACGCGGCGCCGG[CG]CATCGAGATCGCCAACGCGCTTTGCCTGACCGAGCGACAGATCAAAATCTGGTTCCAGAA	37	12	54423549	ATTTTGATCTGTCGCTCGGTCAGGCAAAGCGCGTTGGCGATCTCGATGCG	12	52709816	F	rs61736613	0	0	0	HOXC4;HOXC6;HOXC5;HOXC6	NM_014620;NM_004503;NR_003084;NM_153693	5'UTR;Body;Body;Body	chr12:54423427-54423712	Island	0	RDMR	0	12:52709710-52710054	0	0	0	0	0
cg08566455	-0.551406	32679500	AAAAAACCACTAAATAAAACCAATCAAAAAACAACCTACAACACAAAACA	63656380	AAAAAACCGCTAAATAAAACCGATCGAAAAACGACCTACGACGCAAAACG	I	A	Red	CCCCGCCCCGGTCCCCGGGCTCAGCCCCAGCCCGCCTGGGGAGTCCGCCGCCGTCGCCGC[CG]CTCTGCGCCGCAGGCCGCCCCCCGACCGGCCCCATCCAGCGGCTCCCCTCGCCGGAGGGG	37	2	130971164	GGGGAGCCGCTGGATGGGGCCGGTCGGGGGGCGGCCTGCGGCGCAGAGCG	2	130687634	F	rs7570176	0	0	0	0	0	0	chr2:130970933-130971242	Island	0	0	0	2:130687338-130687803	0	0	0	0	0
cg08607018	-0.436684	23661309	TTAAACAAACAAATATTAAAACAAATCACACAACACTCAACACCTAAACA	24736365	TTAAACGAACAAATATTAAAACGAATCGCACAACGCTCGACGCCTAAACG	I	A	Red	CCTGAACTCGGGTCTCCGCGTAGCCGGCCGCCGCCGCTGGGTCGCTGCCTGGCCCTCCCC[CG]CTCAGGCGCCGAGCGCTGTGCGATCCGCCCTAACATCTGTCCGTCCAACCATTGGCGCAT	37	19	31842873	TTGGACGGACAGATGTTAGGGCGGATCGCACAGCGCTCGGCGCCTGAGCG	19	36534713	F	0	0	0	0	0	0	0	chr19:31839635-31843049	Island	0	DMR	0	19:36534037-36534889	0	0	0	0	0
cg08610862	-0.441055	51606429	TAATACCRTTCCCAATAAATATATAAAATAACTATTCCCAAAAAAAATCC	0	0	II	0	0	GGTCTCAGTACGCCTGTTGATGCTAGGGAAAGAGGGGACTGTATACAGCGGGCTGGACAG[CG]GACCCTCTTTGGGAACAGCCACTTTACACATTTATTGGGAACGGCACCAATAGCCCTGAA	37	1	197888469	CGGACCCTCTTTGGGAACAGCCACTTTACACATTTATTGGGAACGGCACC	1	196155092	F	0	0	0	0	LHX9;LHX9	NM_020204;NM_001014434	Body;Body	chr1:197887088-197887791	S_Shore	0	RDMR	0	1:196154928-196155093	0	0	0	0	0
cg08732352	-0.418339	16603461	ATACAAAATAAATAATATACATCAACAACCAAACCCTTAAAAAAACAACA	73729445	ATACAAAATAAATAATATACGTCAACAACCGAACCCTTAAAAAAACGACG	I	A	Red	CTCCTTCTCCTCCTCCACGCGTGCTCCCACCTTCCTTCTGCAACCTTCCTCTTGGGCAAT[CG]CCGCCTTCCCAAGGGCCCGGCTGCTGACGTATACTATTTATTTTGTATATCATGATTTTT	37	7	35298391	CGCCGCCTTCCCAAGGGCCCGGCTGCTGACGTATACTATTTATTTTGTAT	7	35264916	F	rs78696287	0	0	0	0	0	0	chr7:35296921-35298218	S_Shore	0	RDMR	0	7:35264873-35264920	0	0	0	0	0
cg09734394	-0.424375	16784372	ACCACTACAATTTAAAAAAATACACATCAATAACCATATCTTTAAATTCA	29714392	ACCGCTACGATTTAAAAAAATACGCGTCAATAACCATATCTTTAAATTCG	I	C	Grn	AATAGATCCCCCCTCCCCGCCGCTGCAGCAAATCAACATTTCTGCTCACAGGGAGAGCAG[CG]AATCTAAAGACATGGCCACTGACGCGCATCCCCTTAAACCGCAGCGGCTAGGGTCCAGGA	37	7	20818887	GCCGCTGCGGTTTAAGGGGATGCGCGTCAGTGGCCATGTCTTTAGATTCG	7	20785412	F	0	0	0	0	0	0	0	chr7:20817455-20818227	S_Shore	0	RDMR	0	7:20785369-20785454	0	0	0	0	0
cg09671258	-0.420654	44746344	TCCCTACAACCCAAAAAAAAATAACAAAAACAAACTATCAATACAAACCA	68762418	TCCCTACAACCCGAAAAAAAATAACGAAAACGAACTATCGATACGAACCG	I	T	Red	CTTGGTCGCGCGGCCCCCGGTGCGGGCCTCGTCGCTCCGACAGCCCTACAGCTGTCCCTA[CG]GCCCGCACCGACAGCTCGTCCCCGCCACCTCCCTCCGGGCTGTAGGGACGTCGAGATCCG	37	1	180202530	CGGCCCGCACCGACAGCTCGTCCCCGCCACCTCCCTCCGGGCTGTAGGGA	1	178469153	F	0	0	0	0	LHX4	NM_033343	Body	chr1:180198119-180204975	Island	0	DMR	0	1:178469006-178469863	0	0	0	0	0
cg09624466	-0.437276	21788504	ACTATATATATACTCAAATATAACCRTCCTTAAAATTTACAACAATTAAC	0	0	II	0	0	TCGGTTCTTATACTGTATGTGTACTCAAATGTGGCCGTCCTTGGGATTTACAGCAATTAA[CG]AATTACGGGAGTGCGCACGAGGCAGCAAGCTCTCGGCAGCCGGGCTCCGGCTCGGGCTCG	37	14	57278710	CTGTATGTGTACTCAAATGTGGCCGTCCTTGGGATTTACAGCAATTAACG	14	56348463	R	0	0	0	0	OTX2OS1	NR_029385	TSS1500	chr14:57278709-57279116	Island	0	DMR	0	14:56348463-56348938	0	0	0	0	0
cg09578475	-0.441562	46742451	CAACCCTTTCTCAACTACAAACAACAACTATAAAAAATAACAAAACAACA	56635312	CAACCCTTTCTCAACTACAAACGACAACTATAAAAAATAACGAAACGACG	I	A	Red	AATGTGCGAGCTGGGCAGCCCACCCCTTTCAGCTGCTGGCCGGAAGCGGAAGTGGGCGTC[CG]TCGCCTCGCCATCTCCCATAGCTGTCGCCTGCAGCTGAGAAAGGGTTGCTGTCCCAGCAG	37	19	9473688	CAACCCTTTCTCAGCTGCAGGCGACAGCTATGGGAGATGGCGAGGCGACG	19	9334688	F	0	0	0	0	ZNF177	NM_003451	TSS200	chr19:9473589-9474001	Island	0	0	0	19:9334590-9335040	0	0	0	0	0
cg09570682	-0.433969	19650441	CAAAACAATCACATCAATAAAAAAACTAAAAACCAAAAACTAAAACTCCA	47695321	CGAAACAATCGCGTCGATAAAAAAACTAAAAACCGAAAACTAAAACTCCG	I	A	Red	ACCGTGCGCAGGAGCTCACACGGCACGCCTGCGGCCAGGGGCAATCGGGTTCTCGGTTCC[CG]GAGTCCCAGTTCCCGGTTTCCAGTTTCCTTATCGACGCGATTGTTCCGTCGGGGTCTTCC	37	6	106429443	CGGAACAATCGCGTCGATAAGGAAACTGGAAACCGGGAACTGGGACTCCG	6	106536136	F	0	0	0	0	0	0	0	chr6:106429111-106429772	Island	0	0	0	6:106535966-106536649	6:106428943-106429555	Unclassified_Cell_type_specific	0	0	0
cg09537620	-0.39463	71663432	TATTTTCCTATTAATTACTTCACAATCAAATTCTAAACACATAATCATCA	14610474	TATTTTCCTATTAATTACTTCGCGATCGAATTCTAAACGCATAATCATCG	I	C	Grn	AGGTTAAGCCTCAATCATTGTGTCCCTTCCCTAGGGACTGCTGGCGCTCTCGCCCACTGG[CG]ATGATTATGCGCCTAGAACTCGACCGCGAAGCAACTAATAGGAAAACATATGGTGTCAAT	37	11	31826574	TGTTTTCCTATTAGTTGCTTCGCGGTCGAGTTCTAGGCGCATAATCATCG	11	31783150	F	0	0	0	0	PAX6;PAX6;PAX6	NM_001604;NM_001127612;NM_000280	Body;Body;Body	chr11:31825743-31826967	Island	0	DMR	0	11:31782368-31783793	0	0	0	0	0
cg09513990	-0.453602	39606475	ACAAAACTCTTAATCTACACTTAAAACCAAAAAAACACAATAACAACACA	21671463	ACGAAACTCTTAATCTACGCTTAAAACCGAAAAAACACGATAACGACGCG	I	C	Grn	TCTCTCTCTCATAAAGAAGTTTCACACGCCTCCCGCTCCTCCTGTTGTGTGACCGCTACG[CG]CGCCGCTACCGTGCTCTCCCGGCTCCAAGCGCAGACCAAGAGTTCCGCTGCCAGCAAGGC	37	6	27235822	CGCGCCGCTACCGTGCTCTCCCGGCTCCAAGCGCAGACCAAGAGTTCCGC	6	27343801	F	rs77691639	0	0	0	0	0	0	0	0	0	0	0	6:27343794-27343873	0	0	0	0	0
cg09465698	-0.388263	36624310	CAAATCTCAAAACTAACAATCCACTATACTAAAAAAAATCTACACAACCA	38679327	CGAATCTCGAAACTAACAATCCGCTATACTAAAAAAAATCTACGCAACCG	I	A	Red	TGGGATTCCCTGCGCAGCCAACAACAGAAAGAAGAAAACCAGCTCCCACACAGAGCCTCC[CG]GCTGCGCAGACCTTTCCCAGCACAGCGGATTGCCAGCTCCGAGACCCGGGACTCCTCCTG	37	5	140787623	CGGCTGCGCAGACCTTTCCCAGCACAGCGGATTGCCAGCTCCGAGACCCG	5	140767807	F	0	0	0	0	PCDHGA4;PCDHGA6;PCDHGB6;PCDHGA9;PCDHGA1;PCDHGA8;PCDHGA5;PCDHGB1;PCDHGB4;PCDHGA3;PCDHGA2;PCDHGA7;PCDHGB2;PCDHGB5;PCDHGB6;PCDHGB3	NM_018917;NM_018919;NM_032100;NM_018921;NM_018912;NM_032088;NM_018918;NM_018922;NM_003736;NM_018916;NM_018915;NM_018920;NM_018923;NM_018925;NM_018926;NM_018924	Body;Body;TSS200;Body;Body;Body;Body;Body;Body;Body;Body;Body;Body;Body;TSS200;Body	chr5:140787447-140788044	Island	0	0	0	5:140767671-140768197	5:140786877-140787981	Unclassified	TRUE	0	0
cg09359114	-0.408632	46760494	CTAATAAAATATCCCAAAAACCAACACCAACAAATACTATAAAAAACCCA	24619494	CTAATAAAATATCCCGAAAACCAACGCCAACGAATACTATAAAAAACCCG	I	A	Red	AGAGCAGCCCATCTAATAGAGTGTCCCGGAGGCCAGCGCCAGCGGGTGCTGTAAGGAGCC[CG]GCGGCGGCAGGTGGGAATTGATTGAGCTGGCTGCACTTGTGTACCAGGATGCAGAGTTCT	37	7	96650096	CTAATAGAGTGTCCCGGAGGCCAGCGCCAGCGGGTGCTGTAAGGAGCCCG	7	96488032	R	0	0	0	0	DLX5	NM_005221	Body	chr7:96650221-96651551	N_Shore	0	RDMR	0	7:96488014-96488260	7:96649922-96650536	Unclassified_Cell_type_specific	0	0	0
cg09323727	-0.463711	42679433	TTTAACAACCACAAAAAACACACATCCTCAAATTAACACAAAAAACAACA	10738438	TTTAACAACCGCAAAAAACACGCATCCTCAAATTAACACGAAAAACGACG	I	A	Red	CCGTCGAACCCTTTTGGCAACCGCAGGGAACACGCATCCTCAGGTTGGCACGGGAGGCGG[CG]AGGAGCTCCCGGAGCCACCGGCTGCTGGATCCCCCTCTCCCCCGCGTCTGGGCGGAGGAG	37	2	176936436	CGCCGCCTCCCGTGCCAACCTGAGGATGCGTGTTCCCTGCGGTTGCCAAA	2	176644682	R	0	0	0	0	0	0	0	chr2:176936246-176936809	Island	0	0	0	2:176644547-176645189	0	0	0	0	0
cg09238180	-0.440311	69636422	CAACAAACCAAAACCAACTACAATTCCCAAAAAAATACAAAAAACAAACA	37755395	CAACGAACCAAAACCGACTACGATTCCCGAAAAAATACGAAAAACAAACG	I	A	Red	CTGCCTGGAACCGGCGCGATCTGAACGCCGGCTGGGAGGCTCCTGGGGGGAACTTGCGGT[CG]TCTGCCCTCCGCACTCCTCCGGGAACCGCAGCCGGCCCTGGTTCGCTGCGCGCCGGGGCT	37	2	176993632	CAGCGAACCAGGGCCGGCTGCGGTTCCCGGAGGAGTGCGGAGGGCAGACG	2	176701878	F	0	0	0	0	HOXD8	NM_019558	TSS1500	chr2:176993479-176995557	Island	0	DMR	TRUE	2:176701214-176702101	2:176993472-176994052	Unclassified_Cell_type_specific	TRUE	0	0
cg09165441	-0.417876	29708486	AAACCAAACCCCAAAAAAAAACCAAAAAACAAACAACAAAAAACACTACA	16634500	AAACCGAACCCCGAAAAAAAACCGAAAAACGAACGACGAAAAACACTACG	I	C	Grn	GGGTGCGAACCGGGGCCGGACCCCGGGGAGGAGCCGGGAGGCGAGCGGCGAGGGGCACTG[CG]CGGCTGGGTCTGCCCCGGGGTTTCGCACTGCGCCGCGGGTCGAAGTACCGCGAGTTGGCC	37	10	103044194	GGGCCGGACCCCGGGGAGGAGCCGGGAGGCGAGCGGCGAGGGGCACTGCG	10	103034184	R	0	0	0	0	0	0	0	chr10:103043990-103044480	Island	0	DMR	0	10:103033891-103034426	0	0	0	0	0
cg09142313	-0.387728	16772464	CAAACCTACTAAAAAACATAAACAAAACAAAACAAAACTAAACCCCAACA	74606408	CGAACCTACTAAAAAACGTAAACAAAACAAAACAAAACTAAACCCCAACG	I	A	Red	GGTGCGAGACCCCGGGCCTGCTGGGAGGCGTGGGCAGGGCAGGGCAGGGCTGAACCCCAG[CG]ACTGAATCTCGAAGGCAGGAGGCCTCGGAGGTCATCGGCCCAGCTCGCCTGAAACTGTCC	37	5	72677859	CGCTGGGGTTCAGCCCTGCCCTGCCCTGCCCACGCCTCCCAGCAGGCCCG	5	72713615	R	0	0	0	0	0	0	0	chr5:72676120-72678421	Island	0	DMR	TRUE	5:72712881-72714216	5:72676801-72678409	Unclassified_Cell_type_specific	0	0	0
cg08958294	-0.400011	16600328	AAAACAACTTAAAATTAAAAAAACAAACAAATTAACAAAACTCTACACCA	17723449	AAAACGACTTAAAATTAAAAAAACGAACGAATTAACGAAACTCTACGCCG	I	C	Grn	TTAGGGGACCAGGAAACGACTTAAGGTTGGAGGAGCGGGCGAGTTGGCGGGGCTCTGCGC[CG]CCTGGACCCGTGAGGACAGAGGGGGCAGGACACCCCGCCTTCCTCAGTGACCACAGCTGC	37	6	146350131	CGGCGCAGAGCCCCGCCAACTCGCCCGCTCCTCCAACCTTAAGTCGTTTC	6	146391824	R	0	0	0	0	GRM1;GRM1	NM_001114329;NM_000838	5'UTR;5'UTR	chr6:146350522-146350780	N_Shore	0	0	0	6:146391734-146391934	0	0	0	0	0
cg08893692	-0.407556	27746396	ATCTACCCATTAATTCAACAACTATAAAAAACACAAAAAATTCCACCACA	52780472	ATCTACCCATTAATTCGACGACTATAAAAAACGCGAAAAATTCCACCACG	I	T	Red	CACACGGGGGCACCGCGCCTTCCCCCAGCCGTGCTCGGCTCCCGCCGCTTCTTTATTTCA[CG]TGGTGGAATCCTCCGCGTCTCCTACAGCCGCCGAACCAATGGGCAGACCGGGGAGAGCGG	37	5	72595741	CGTGGTGGAATCCTCCGCGTCTCCTACAGCCGCCGAACCAATGGGCAGAC	5	72631497	F	0	0	0	0	0	0	0	chr5:72594147-72595808	Island	0	RDMR	TRUE	5:72631314-72631564	0	0	TRUE	0	0
cg08884571	-0.408513	53716475	AAAACTAACAAAACAAAAACCTCAACAACAAACAAAAAATACTAAAACCA	31782425	GAAACTAACGAAACGAAAACCTCGACAACGAACGAAAAATACTAAAACCG	I	A	Red	TTCATGGCCAGCGCTGGGAAGGTGGGAGTGGAGGTAAGGACCTGGCCTCCTGGCAGGGGC[CG]GCCTCAGCACCCCTCGCCCGCTGCCGAGGTCCCCGCCTCGCCAGCCCCGCCCCCTACTCC	37	19	45901453	GGGGCTGGCGAGGCGGGGACCTCGGCAGCGGGCGAGGGGTGCTGAGGCCG	19	50593293	F	0	0	0	0	PPP1R13L;PPP1R13L	NM_001142502;NM_006663	Body;Body	chr19:45901452-45901688	Island	0	0	0	19:50593193-50593520	0	0	TRUE	0	0
cg08812889	-0.404454	34646306	CATTCAAAAATACCTAAATTAATAAATCAACCCTCCACAAAACAAAAACA	36755313	CGTTCGAAAATACCTAAATTAATAAATCGACCCTCCGCGAAACAAAAACG	I	A	Red	TCTCCACTTTGCCGTTCGAAAATGCCTAGGTTGGTGGATCGACCCTCCGCGGAGCAAAGA[CG]GATGGCTGGCAGGAGCAGGTTCAGGAGCTGGGCCAAGGTATTCTCTGCTTCCGCCTTTGT	37	4	174439925	CGTTCGAAAATGCCTAGGTTGGTGGATCGACCCTCCGCGGAGCAAAGACG	4	174676500	R	0	0	0	0	0	0	0	chr4:174439812-174440249	Island	0	RDMR	0	4:174676300-174676794	0	0	0	0	0
cg07551060	0.399063	12725477	AAAAACTACTCTCAACRCAACTAAATCAATCTAAAAAAATCTCAAATATC	0	0	II	0	0	AGTCATCGGCCTTTTGTGGCTGGGAACGCGGTAGAGTGATCCTTCCACATGCAGTCACTG[CG]ACACCTGAGACCCTCCCAGACTGATTCAGTTGCGTTGAGAGCAGCTTCTCCGGTTTTCAG	37	10	121075316	GAAGCTGCTCTCAACGCAACTGAATCAGTCTGGGAGGGTCTCAGGTGTCG	10	121065306	F	0	0	0	0	GRK5	NM_005308	Body	0	0	0	0	TRUE	0	10:121075133-121075401	Unclassified	TRUE	0	0
cg07536910	-0.433652	16622341	CAATACAACCAACACAATTACCTTTACCATTATTTTCCTTAAACTAAACA	65694469	CGATACGACCGACGCGATTACCTTTACCATTATTTTCCTTAAACTAAACG	I	A	Red	GACTGGAGAGCGCGGTGCGGCCGGCGCGGTTACCTTTGCCATTGTTTTCCTTAAGCTGAG[CG]GCGCCGAGGCCCCCGGGGGAGCGAAGCGCGGAGCAGCCCACCTCCACGTCGCTGCTCATG	37	2	176948105	CGGTGCGGCCGGCGCGGTTACCTTTGCCATTGTTTTCCTTAAGCTGAGCG	2	176656351	R	0	0	0	0	EVX2	NM_001080458	1stExon	chr2:176944087-176948446	Island	0	RDMR	0	2:176655880-176656692	2:176947753-176948760	Unclassified_Cell_type_specific	0	0	0
cg07533148	-0.407143	14665421	CCAACAACTAACAAACCTAATAAAAAACATACAACAACTAAAATTAAACA	42733439	CCGACAACTAACGAACCTAATAAAAAACGTACGACGACTAAAATTAAACG	I	C	Grn	CTTTCGCCCCAACCGGCAGCTGGCGGGCCTGGTGGAGAGCGTGCGGCGGCTGGGGTTGGG[CG]CGGGGCCCGGGGCGCGGCGATGCGCGCGGCACGGCGAGGACCTGAGCCGCTTCTGCGAGG	37	1	248020812	CCGGCAGCTGGCGGGCCTGGTGGAGAGCGTGCGGCGGCTGGGGTTGGGCG	1	246087435	R	0	0	0	TRUE	TRIM58	NM_015431	1stExon	chr1:248020330-248021252	Island	0	0	0	1:246086988-246087907	0	0	0	0	0
cg06122871	-0.42466	51600472	AAAAAAAAACACAAATCCCATTTCTAAAACTTAACCAAAAACAAACACCA	51656354	AAAAAAAAACGCAAATCCCATTTCTAAAACTTAACCGAAAACAAACGCCG	I	A	Red	TATTACATCATTAAAAAGAAGCGCAAATCCCATTTCTGAAGCTTAGCCGAAGGCAGGCGC[CG]GCAGGGAGAGCTAAGAGGCCGCCTAGAGAGTTTGGGCCGGGAGTGGGAGTGGGACAAGGC	37	6	85476210	CGGCGCCTGCCTTCGGCTAAGCTTCAGAAATGGGATTTGCGCTTCTTTTT	6	85532929	R	0	0	0	0	0	0	0	chr6:85472702-85474132	S_Shelf	0	RDMR	0	6:85532561-85534003	0	0	0	0	0
cg06051311	0.403795	18786320	CTTCCTATCAAATTAAACAAATAAAAACCATAAACTTCTAACTCTAAAAC	0	0	II	0	0	CGGCAGAATCTCCCGAAGTCCACACCTCTCACTCCAGCCTGGACTTTGATGCTGTGGGCA[CG]CCTCAGAGCCAGAAGTTTATGGCTCCCACCTGCTCAATCTGACAGGAAGCTTCTGCTCCC	37	6	30131001	CGCCTCAGAGCCAGAAGTTTATGGCTCCCACCTGCTCAATCTGACAGGAA	6	30238980	F	0	0	0	TRUE	TRIM15;TRIM15	NM_033229;NM_033229	5'UTR;1stExon	0	0	0	0	TRUE	0	6:30130969-30131093	Unclassified_Cell_type_specific	0	0	0
cg05942459	-0.384213	33666445	ACTAACAAAACACCTTTTATACCAAACTATAACTCACTATCAACATCTCA	24706418	ACTAACAAAACGCCTTTTATACCGAACTATAACTCGCTATCGACATCTCG	I	T	Red	GGCAAAACCTTTGCTAGCAAAGCGCCTTTTGTGCCGGGCTGTGGCTCGCTATCGACATCT[CG]TCCGTTACCAAGGCTGGGTTTCCTACTGATTTCCCTCCTCCTCTGCTTTCACAGGCTCGC	37	6	101846805	GCTAGCAAAGCGCCTTTTGTGCCGGGCTGTGGCTCGCTATCGACATCTCG	6	101953526	R	0	0	0	0	GRIK2;GRIK2;GRIK2	NM_021956;NM_001166247;NM_175768	TSS200;TSS200;TSS200	chr6:101846766-101847135	Island	0	0	0	6:101953488-101953918	0	0	0	0	0
cg05877497	-0.386851	37631320	TCCAAAACAAAATCCCAAAAAAATAAATTCATCTCAAAAAAAACCAAACA	61796380	TCCGAAACAAAATCCCGAAAAAATAAATTCATCTCGAAAAAAACCGAACG	I	A	Red	ACGGACAACTGGTCCGGGACAAGATCCCGGGGAAATAAATTCATCTCGAGAGGGGCCGGG[CG]AGCCAGCGCGGGGAAACGCGAGCTTTTGTTTTTTATGACAGCCGGGCTGCGCAGCTCTAA	37	2	66667946	CGCCCGGCCCCTCTCGAGATGAATTTATTTCCCCGGGATCTTGTCCCGGA	2	66521450	R	0	0	0	0	MEIS1	NM_002398	Body	0	0	0	DMR	TRUE	2:66521256-66521519	0	0	0	0	0
cg05809668	-0.482967	60689353	TAACCATAACCCAAAACTCTCCAAAAAACTATACAAATTACTCAATAACA	24624326	TAACCATAACCCGAAACTCTCCGAAAAACTATACGAATTACTCGATAACG	I	A	Red	AGAGGGAGGGTGTGACCATGGCCCGGAGCTCTCCGAAAGGCTGTGCGGATTGCTCGGTGG[CG]GGATGTGGAGCGCGTCTTCTATGATGCCAGGTGCTGGCCAAGCGCTCGATGCAGGCTGCT	37	7	35301188	CGCCACCGAGCAATCCGCACAGCCTTTCGGAGAGCTCCGGGCCATGGTCA	7	35267713	R	0	0	0	0	0	0	0	chr7:35301150-35301731	Island	0	RDMR	0	7:35267419-35268460	0	0	0	0	0
cg05735180	-0.451221	18616477	TCTATTCTACCCACAACAACAAAAACAACAAAAAAACTAAAAACAAAACA	34617373	TCTATTCTACCCACGACGACGAAAACGACGAAAAAACTAAAAACGAAACG	I	A	Red	GGAGTGCCCCGGGGGCCGCCTTCTTCCCCGCAAGCCCGGAGCGGGCGTCGCTCCCGCCCC[CG]CCTCGTCTTCAGTTCCCCCGTCGCTTCCGCCGCCGTGGGTAGAACAGACCCGAGCTGGGA	37	18	55095177	TCTGTTCTACCCACGGCGGCGGAAGCGACGGGGGAACTGAAGACGAGGCG	18	53246175	F	0	0	0	0	0	0	0	chr18:55094825-55096310	Island	0	DMR	0	18:53245802-53247308	18:55095143-55095336	Unclassified_Cell_type_specific	TRUE	0	0
cg05667348	-0.428577	40781479	TCAAAAAAAATTCAAAATCTTTTCTCCAAACCTATTCAAAACAATAACCA	54777301	TCAAAAAAAATTCAAAATCTTTTCTCCGAACCTATTCGAAACGATAACCG	I	A	Red	CGGCTGCGCAGGCTACCGCCGGCAGCCGCTTTGCTCTTTCCTGGAGGAGTGGGAAGCTGT[CG]GCCACCGCCCCGAACAGGCTCGGAGAAAAGATTCTGAATTTCCTTTGATTAGCGGCGTTA	37	10	118892581	CGGCCACCGCCCCGAACAGGCTCGGAGAAAAGATTCTGAATTTCCTTTGA	10	118882571	F	0	0	0	0	VAX1	NM_199131	Body	chr10:118892161-118892639	Island	0	RDMR	0	10:118882112-118882594	10:118892563-118892694	Unclassified_Cell_type_specific	0	0	0
cg05571581	-0.401547	53661465	AAAACAAAAACACAATAAAATACACACCTACAACTACAACAACAAAAACA	26603455	AAAACAAAAACGCGATAAAATACGCACCTACGACTACGACAACAAAAACG	I	A	Red	AGCTCGAGGAGGGAAGCAGGGACGCGGTGGGGTGCGCACCTGCGGCTGCGGCAGCAAAGG[CG]GAGGAGGAGCGAAGTGGACGAGCACCCGAGGCTGCCAGAGGATCTGGGCAGCCTGGGTGC	37	6	28753940	CGCCTTTGCTGCCGCAGCCGCAGGTGCGCACCCCACCGCGTCCCTGCTTC	6	28861919	R	0	rs79820106	0	0	0	0	0	chr6:28753869-28754138	Island	0	0	0	6:28861813-28862112	0	0	0	0	0
cg05523911	-0.401795	25686302	CAACAACATCAAAACCATAACAAAAAATTCCACAAAAAAAAACAACTACA	19660420	CAACGACGTCAAAACCGTAACAAAAAATTCCGCGAAAAAAAACAACTACG	I	C	Grn	TCTAAACGGAATTTTCTGTCACGCTCTTGGCGGCTCAGCTGCTGTTCCTCCCTCTCCTGG[CG]CAGCTGTTCCTCCTCGCGGAATTTTCTGTCACGGTCCTGACGCCGCTGTTGCCCGCGCTC	37	1	152081002	CAGCGGCGTCAGGACCGTGACAGAAAATTCCGCGAGGAGGAACAGCTGCG	1	150347626	F	0	0	0	0	TCHH	NM_007113	Body	chr1:152079997-152081705	Island	0	0	0	1:150346622-150348566	1:152080311-152081660	Unclassified_Cell_type_specific	0	0	0
cg05422029	-0.42429	73631424	CAAAAAACAACCTTACTAACAACAAAACTCTTAATCTACACTTAAAACCA	32787301	CGAAAAACAACCTTACTAACAACGAAACTCTTAATCTACGCTTAAAACCG	I	A	Red	TCACACGCCTCCCGCTCCTCCTGTTGTGTGACCGCTACGCGCGCCGCTACCGTGCTCTCC[CG]GCTCCAAGCGCAGACCAAGAGTTCCGCTGCCAGCAAGGCTGCTCTCCGCGTGCCGCAAAA	37	6	27235843	CGGCTCCAAGCGCAGACCAAGAGTTCCGCTGCCAGCAAGGCTGCTCTCCG	6	27343822	F	rs6915678	rs77691639	0	0	0	0	0	0	0	0	0	0	6:27343794-27343873	0	0	0	0	0
cg05353872	0.399704	56664379	AATAAAAAACATACACATCATAACAAAAAAAAATTCAACCTTCAACTCCA	13768491	AATAAAAAACATACACATCATAACAAAAAAAAATTCGACCTTCAACTCCG	I	A	Red	TTTGTGGTACTAGGTAAAAAGCATACACATCATGGCAAGGGAGAATTCGACCTTCAACTC[CG]ACTTCATCCTCCTGGGAATCTTCAATCACAGCCCCACCCACACCTTCCTCTTCTTTCTGG	37	1	248366399	CGGAGTTGAAGGTCGAATTCTCCCTTGCCATGATGTGTATGCTTTTTACC	1	246433022	R	0	0	0	0	OR2M3	NM_001004689	1stExon	0	0	0	0	0	0	0	0	0	0	0
cg05224741	-0.437535	40772374	AAAATACCACAAAACACAATCTCACTAATACAAAACTACAAAAAAAATCA	45734404	GAAATACCACGAAACGCAATCTCGCTAATACGAAACTACGAAAAAAATCG	I	A	Red	TTTGCGTCCTTCCCTGGCTCCTCAAACACCTGCTGCACCGCTCAGAGCCTTTCCCCACCC[CG]ACCTCCTCCGCAGCTCCGCACCAGCGAGACTGCGCCCCGTGGCACCTCGGGGGTGCCACG	37	6	10422322	GAGGTGCCACGGGGCGCAGTCTCGCTGGTGCGGAGCTGCGGAGGAGGTCG	6	10530308	F	0	0	0	0	0	0	0	chr6:10422321-10422648	Island	0	CDMR	0	6:10529401-10530634	0	0	0	0	0
cg05167251	-0.403654	60769504	ACCAATAATAAAAACTACAACCTACAAACTAATCAATAACTCAAACACCA	64616303	ACCAATAATAAAAACTACAACCTACGAACTAATCGATAACTCGAACGCCG	I	A	Red	GTGGGCCGCGCGACCAATGGTGGAGGCTGCAGCCTGCGAACTAGTCGGTGGCTCGGGCGC[CG]GCGGGGAGCTGCTCGGCGGCGGACAGTGTAATGTTGGGTGGGAGTGCGGGACGCCTCAAA	37	2	176987465	CGGCGCCCGAGCCACCGACTAGTTCGCAGGCTGCAGCCTCCACCATTGGT	2	176695711	R	0	0	0	0	HOXD9;HOXD9	NM_014213;NM_014213	5'UTR;1stExon	chr2:176986424-176988291	Island	high-CpG:176695692-176695717	0	TRUE	2:176695613-176696537	2:176986834-176988441	Unclassified_Cell_type_specific	TRUE	0	0
cg05091238	-0.423983	39623355	CAATAAAAAAAATAACTCTATAACTATCATTAACACTAAACACATTTCCA	13635398	CAATAAAAAAAATAACTCTATAACTATCGTTAACGCTAAACGCATTTCCG	I	C	Grn	CTTTCATTAATTTGGTATAACCCTGTTTCTATGCTGGGTGGATAAAATGGAGGGGGCCGG[CG]GAAATGCGCTCAGCGCTAACGACAGCCACAGAGCCACCCTTCTTACTGCCCCTTGACTGC	37	3	157813609	CAGTAAGAAGGGTGGCTCTGTGGCTGTCGTTAGCGCTGAGCGCATTTCCG	3	159296303	F	rs80105466	0	0	0	0	0	0	chr3:157815581-157816095	N_Shore	0	RDMR	0	3:159296300-159296370	3:157813580-157814433	Unclassified	0	0	0
cg05057720	-0.443837	70797382	CACTATACAACTAAAAAAACACACAATAACTCAAATTAAAAACAACCCCA	12630393	CGCTATACAACTAAAAAAACGCGCGATAACTCAAATTAAAAACGACCCCG	I	A	Red	AGTCCAGAGCGGCGCTGTGCAGCTGGAAGGGCGCGCGATAGCTCAAGTTAGAGGCGGCCC[CG]GGGCGCGGCGCAGGACACAAGACCTCAAACTGGTACTTGCACAGGTAGCCGTTGGCGCGC	37	14	38724675	CGCTGTGCAGCTGGAAGGGCGCGCGATAGCTCAAGTTAGAGGCGGCCCCG	14	37794426	R	0	0	0	0	CLEC14A	NM_175060	1stExon	chr14:38724254-38725537	Island	0	0	TRUE	14:37793917-37795485	0	0	0	0	0
cg05050657	-0.387092	45646450	ACCCAAACCCCAAAAAATCTTTTTCATTTAAAAAAAATCCTCAAAAACCA	62674362	ACCCGAACCCCAAAAAATCTTTTTCGTTTAAAAAAAATCCTCGAAAACCG	I	A	Red	GCGCTGGTTCCGACCCGGGCCCCAGAAGGTCTTTTTCGTTTGAGAAAAGTCCTCGGAGGC[CG]GGGCAGGGTGCGCCGATATTGGTTTACTAAGGGCGCCTCCAGTTTGAGGGCGTTGGGGAA	37	1	46957105	ACCCGGGCCCCAGAAGGTCTTTTTCGTTTGAGAAAAGTCCTCGGAGGCCG	1	46729692	R	0	0	0	0	0	0	0	chr1:46954793-46957121	Island	0	DMR	0	1:46728686-46729877	0	0	0	0	0
cg05020604	-0.390596	69754502	AAAACACTAAAAACTCCATTCCAAAAAAACTATCTAAAAACACAAAACCA	67639309	AAAACACTAAAAACTCCGTTCCGAAAAAACTATCTAAAAACGCGAAACCG	I	A	Red	AGGAGGCCAAGGAGGGCACTGGGAGCTCCGTTCCGGGAGAGCTGTCTAAGGACGCGGAAC[CG]GGTGGGGAGGCCAGGGAGGTAACCAAGAGTCCGAGCCGGGCCTGGAAATTCTGAGGAGGA	37	19	37096329	AGGGCACTGGGAGCTCCGTTCCGGGAGAGCTGTCTAAGGACGCGGAACCG	19	41788169	R	0	0	0	0	ZNF529;ZNF382;ZNF529;ZNF529	NR_027239;NM_032825;NM_001145650;NM_001145649	TSS200;5'UTR;TSS200;TSS200	chr19:37095680-37096589	Island	0	0	0	19:41787521-41788524	19:37095426-37097176	Promoter_Associated	TRUE	0	0
cg04864807	-0.53824	32681445	AAAAACCAATAAAAACACAAAAAACAACAAACAAACCAATAAACACAACA	32788489	AAAAACCAATAAAAACGCGAAAAACGACGAACGAACCAATAAACGCGACG	I	A	Red	GGGAGGGCTCGTGAGAGCCAATGAGAGCGCGGAAGGCGGCGAGCGAGCCAATGGACGCGG[CG]GTGGGGCAGGGGGCGGGGCCTGGGCGAGGCCGGGGGCGGAATGGGCTGAGTGCCCTGTCT	37	2	121412139	CGCCGCGTCCATTGGCTCGCTCGCCGCCTTCCGCGCTCTCATTGGCTCTC	2	121128609	R	0	0	0	0	0	0	0	chr2:121411983-121412315	Island	0	0	TRUE	2:121128146-121129113	0	0	0	0	0
cg06083330	-0.421578	42735476	ATAATAATAATACATACCCACCAACACAAAAAAATACAAAATAAACACCA	41720413	ATAATAATAATACGTACCCGCCAACGCGAAAAAATACGAAATAAACACCG	I	A	Red	CGGACGCCACCTACCACACTATGAATACCATCCCGTGCACGTCGGCCGCCTCTTCTTCAT[CG]GTGCCCATCTCGCACCCTTCCGCGTTGGCGGGCACGCACCACCACCACCACCATCACCAC	37	4	147561203	CGGTGCCCATCTCGCACCCTTCCGCGTTGGCGGGCACGCACCACCACCAC	4	147780653	F	0	0	0	0	POU4F2	NM_004575	Body	chr4:147559205-147561901	Island	0	0	TRUE	4:147780373-147781451	4:147561152-147561252	Unclassified_Cell_type_specific	0	0	0
cg06132727	-0.382018	67672504	AAAATAAAAAAACCCAAAAACAAAAAACTCCCAATAACTAAACAAAAACA	63621429	AAAATAAAAAAACCCAAAAACGAAAAACTCCCAATAACTAAACAAAAACG	I	A	Red	CGGGGCTTGCCCAAAGTGGGGAAACCCAGAGGCGGGAGGCTCCCAGTGGCTGGGCAAGAG[CG]GGGTGCAAATGCGAAACCTGCTCTCGGACGCCGTGACGCTTTGCAGACTGGGGCCCCTCC	37	4	174422191	AAAGTGGGGAAACCCAGAGGCGGGAGGCTCCCAGTGGCTGGGCAAGAGCG	4	174658766	R	0	0	0	0	0	0	0	chr4:174422024-174422443	Island	0	0	0	4:174658626-174659790	4:174422010-174422360	Unclassified_Cell_type_specific	0	0	0
