# Supplementary material for: Deep-Learning Algorithm and Concomitant Biomarker Identification for NSCLC Prediction Using Multi-Omics Data Integration
Source: Biomolecules. 2022 Dec 8;12(12):1839. doi: 10.3390/biom12121839 (PMC9775093; doi:10.3390/biom12121839)
Supplement: Supplementary file 1 [file biomolecules-12-01839-s001.zip › Table S2.xls]

## Sheet: LUAD_GO_BP
ID	Term	Ontology Source	Term PValue	Term PValue Corrected with Bonferroni step down	Group PValue	Group PValue Corrected with Bonferroni step down	GOLevels	GOGroups	% Associated Genes*	Nr. Genes**	Associated Genes Found
GO:0019730	antimicrobial humoral response	GO_BiologicalProcess-EBI-UniProt-GOA-ACAP-ARAP_13.05.2021_00h00	0.000142625	0.00370825	6.3899e-07	7.02889e-06	[3, 4, 5]	Group11	4.72973	7	[BPIFA1, BPIFB2, CXCL14, FGA, FGB, H2BC8, KRT6A]
GO:0045814	negative regulation of gene expression, epigenetic	GO_BiologicalProcess-EBI-UniProt-GOA-ACAP-ARAP_13.05.2021_00h00	0.00038119	0.00876738	0.000157148	0.00125719	[5, 6, 7]	Group10	4.83871	6	[H1-4, H2AC13, H2AC17, H2AC7, H4C3, H4C4]
GO:0007091	metaphase/anaphase transition of mitotic cell cycle	GO_BiologicalProcess-EBI-UniProt-GOA-ACAP-ARAP_13.05.2021_00h00	0.0124182	0.0248363	0.00197264	0.00789057	[5, 6, 7, 8, 9, 10, 11]	Group09	4.7619	3	[AURKB, CDC20, UBE2C]
GO:0043903	regulation of biological process involved in symbiotic interaction	GO_BiologicalProcess-EBI-UniProt-GOA-ACAP-ARAP_13.05.2021_00h00	4.45196e-05	0.00120203	4.45196e-05	0.000445196	[2, 3]	Group06	7.14286	6	[BPIFA1, CAV1, FCN3, KRT6A, TMPRSS4, TRIM31]
GO:0071300	cellular response to retinoic acid	GO_BiologicalProcess-EBI-UniProt-GOA-ACAP-ARAP_13.05.2021_00h00	0.0177499	0.0177499	0.00189909	0.00949545	[5, 6]	Group08	4.16667	3	[SLC6A4, TESC, TNNC1]
GO:0051973	positive regulation of telomerase activity	GO_BiologicalProcess-EBI-UniProt-GOA-ACAP-ARAP_13.05.2021_00h00	0.00238983	0.0334576	0.0103926	0.0103926	[6, 7, 8, 9, 10, 11, 12]	Group07	8.57143	3	[AURKB, GREM1, NEK2]
GO:0070268	cornification	GO_BiologicalProcess-EBI-UniProt-GOA-ACAP-ARAP_13.05.2021_00h00	2.00471e-08	5.61318e-07	2.00471e-08	2.40565e-07	[3, 4, 7, 8, 9]	Group05	8.62069	10	[IVL, KLK12, KRT14, KRT16, KRT6A, KRT6B, KRT81, SPRR1B, SPRR2D, SPRR3]
GO:0005344	oxygen carrier activity	GO_BiologicalProcess-EBI-UniProt-GOA-ACAP-ARAP_13.05.2021_00h00	0.000386854	0.00851078	0.000386854	0.00270798	[6]	Group00	15.7895	3	[HBA1, HBA2, HBB]
GO:0030326	embryonic limb morphogenesis	GO_BiologicalProcess-EBI-UniProt-GOA-ACAP-ARAP_13.05.2021_00h00	0.00254717	0.0331132	0.00254717	0.0076415	[5, 6, 7]	Group01	4.06504	5	[CRABP2, GREM1, MYCN, PITX1, TFAP2A]
GO:0007339	binding of sperm to zona pellucida	GO_BiologicalProcess-EBI-UniProt-GOA-ACAP-ARAP_13.05.2021_00h00	0.00622444	0.0373466	0.00622444	0.0124489	[3, 4, 5, 6, 7, 8]	Group02	6.12245	3	[LY6K, MMP1, PAEP]
GO:0016266	O-glycan processing	GO_BiologicalProcess-EBI-UniProt-GOA-ACAP-ARAP_13.05.2021_00h00	0.000148995	0.00372488	0.000148995	0.00134096	[6, 8, 9]	Group03	7.57576	5	[B3GNT3, MUC21, MUC3A, MUC5AC, MUC5B]
GO:0046850	regulation of bone remodeling	GO_BiologicalProcess-EBI-UniProt-GOA-ACAP-ARAP_13.05.2021_00h00	0.00107306	0.018242	0.00107306	0.00643836	[4, 5]	Group04	6.77966	4	[CALCA, CLDN18, GREM1, SPP1]
GO:0046596	regulation of viral entry into host cell	GO_BiologicalProcess-EBI-UniProt-GOA-ACAP-ARAP_13.05.2021_00h00	0.00490142	0.0441128	4.45196e-05	0.000445196	[4, 5, 7]	Group06	6.66667	3	[FCN3, TMPRSS4, TRIM31]
GO:0003720	telomerase activity	GO_BiologicalProcess-EBI-UniProt-GOA-ACAP-ARAP_13.05.2021_00h00	0.0103926	0.0415704	0.0103926	0.0103926	[8, 9, 10]	Group07	5.08475	3	[AURKB, GREM1, NEK2]
GO:0032526	response to retinoic acid	GO_BiologicalProcess-EBI-UniProt-GOA-ACAP-ARAP_13.05.2021_00h00	0.00189909	0.0284864	0.00189909	0.00949545	[4, 5]	Group08	4.34783	5	[ASCL1, GJB2, SLC6A4, TESC, TNNC1]
GO:0051304	chromosome separation	GO_BiologicalProcess-EBI-UniProt-GOA-ACAP-ARAP_13.05.2021_00h00	0.00702114	0.0351057	0.00197264	0.00789057	[3, 4]	Group09	4.0404	4	[AURKB, CDC20, TOP2A, UBE2C]
GO:0051983	regulation of chromosome segregation	GO_BiologicalProcess-EBI-UniProt-GOA-ACAP-ARAP_13.05.2021_00h00	0.00522322	0.0417857	0.00197264	0.00789057	[3, 4]	Group09	4.3956	4	[AURKB, CDC20, KIF2C, UBE2C]
GO:0030071	regulation of mitotic metaphase/anaphase transition	GO_BiologicalProcess-EBI-UniProt-GOA-ACAP-ARAP_13.05.2021_00h00	0.0113793	0.0341378	0.00197264	0.00789057	[6, 7, 8, 9, 10, 11, 12]	Group09	4.91803	3	[AURKB, CDC20, UBE2C]
GO:0006334	nucleosome assembly	GO_BiologicalProcess-EBI-UniProt-GOA-ACAP-ARAP_13.05.2021_00h00	0.000968767	0.0174378	0.000157148	0.00125719	[6, 7, 8, 9]	Group10	4.05405	6	[H1-4, H2BC17, H2BC8, H4C3, H4C4, HJURP]
GO:0034080	CENP-A containing nucleosome assembly	GO_BiologicalProcess-EBI-UniProt-GOA-ACAP-ARAP_13.05.2021_00h00	0.00490142	0.0441128	0.000157148	0.00125719	[6, 7, 8, 9, 10, 11]	Group10	6.66667	3	[H4C3, H4C4, HJURP]
GO:0006342	chromatin silencing	GO_BiologicalProcess-EBI-UniProt-GOA-ACAP-ARAP_13.05.2021_00h00	0.00314991	0.034649	0.000157148	0.00125719	[3, 6, 7, 8, 9, 10, 11, 12, 13]	Group10	5.06329	4	[H1-4, H2AC13, H2AC17, H2AC7]
GO:0097549	chromatin organization involved in negative regulation of transcription	GO_BiologicalProcess-EBI-UniProt-GOA-ACAP-ARAP_13.05.2021_00h00	0.000870971	0.0182904	0.000157148	0.00125719	[6, 7, 8, 9, 10, 11, 12]	Group10	4.13793	6	[H1-4, H2AC13, H2AC17, H2AC7, H4C3, H4C4]
GO:0034109	homotypic cell-cell adhesion	GO_BiologicalProcess-EBI-UniProt-GOA-ACAP-ARAP_13.05.2021_00h00	0.00585615	0.0409931	6.3899e-07	7.02889e-06	[4]	Group11	4.25532	4	[CEACAM5, FGA, FGB, HBB]
GO:0061844	antimicrobial humoral immune response mediated by antimicrobial peptide	GO_BiologicalProcess-EBI-UniProt-GOA-ACAP-ARAP_13.05.2021_00h00	0.00376327	0.0376327	6.3899e-07	7.02889e-06	[4, 5, 6]	Group11	4.81928	4	[BPIFA1, CXCL14, H2BC8, KRT6A]
GO:0019731	antibacterial humoral response	GO_BiologicalProcess-EBI-UniProt-GOA-ACAP-ARAP_13.05.2021_00h00	0.00163072	0.0260915	6.3899e-07	7.02889e-06	[4, 5, 6, 7]	Group11	6.06061	4	[BPIFA1, FGA, FGB, H2BC8]
GO:0097746	blood vessel diameter maintenance	GO_BiologicalProcess-EBI-UniProt-GOA-ACAP-ARAP_13.05.2021_00h00	0.000935275	0.0177702	6.3899e-07	7.02889e-06	[5, 6]	Group11	4.08163	6	[CALCA, CAV1, EDNRB, FGA, FGB, SLC6A4]
GO:0034116	positive regulation of heterotypic cell-cell adhesion	GO_BiologicalProcess-EBI-UniProt-GOA-ACAP-ARAP_13.05.2021_00h00	0.000227354	0.00545651	6.3899e-07	7.02889e-06	[5, 6, 7]	Group11	18.75	3	[AGER, FGA, FGB]
GO:0045907	positive regulation of vasoconstriction	GO_BiologicalProcess-EBI-UniProt-GOA-ACAP-ARAP_13.05.2021_00h00	0.00302935	0.0363522	6.3899e-07	7.02889e-06	[3, 4, 5, 6, 7, 8, 9]	Group11	7.89474	3	[CAV1, FGA, FGB]
GO:0031639	plasminogen activation	GO_BiologicalProcess-EBI-UniProt-GOA-ACAP-ARAP_13.05.2021_00h00	0.00088795	0.017759	6.3899e-07	7.02889e-06	[7, 8]	Group11	12	3	[CLEC3B, FGA, FGB]
*% Associated Genes indicates percentage of genes found from the input gene lists
**Nr. Genes denotes number of genes.

## Sheet: LUSC_GO_BP
ID	Term	Ontology Source	Term PValue	Term PValue Corrected with Bonferroni step down	Group PValue	Group PValue Corrected with Bonferroni step down	GOLevels	GOGroups	% Associated Genes*	Nr. Genes**	Associated Genes Found
GO:1901616	organic hydroxy compound catabolic process	GO_BiologicalProcess-EBI-UniProt-GOA-ACAP-ARAP_13.05.2021_00h00	1.08287e-06	5.73923e-05	2.3382e-08	3.03965e-07	[4]	Group14	9.63855	8	[ADH7, AKR1B10, ALDH3B2, CEL, CYP24A1, CYP4F11, CYP4F3, HSD17B6]
GO:1902850	microtubule cytoskeleton organization involved in mitosis	GO_BiologicalProcess-EBI-UniProt-GOA-ACAP-ARAP_13.05.2021_00h00	7.32727e-06	0.000359036	2.94729e-06	2.94729e-05	[4, 5, 7]	Group13	5	11	[AURKB, BIRC5, CDC20, CENPF, KIF2C, MYBL2, NEK2, RNASE7, SAPCD2, SLC6A4, TPX2]
GO:0008544	epidermis development	GO_BiologicalProcess-EBI-UniProt-GOA-ACAP-ARAP_13.05.2021_00h00	4.51602e-19	2.70961e-17	1.05339e-19	1.47475e-18	[4]	Group12	6.65323	33	[CALML5, CNFN, COL17A1, COL7A1, CRABP2, CTSV, DSC3, FERMT1, FOXE1, GJB5, IVL, KRT13, KRT14, KRT15, KRT16, KRT17, KRT5, KRT6A, KRT6B, KRT6C, PI3, PKP1, POU3F1, PTHLH, S100A7, SOX21, SPRR1A, SPRR1B, SPRR2A, SPRR2B, SPRR2D, SPRR2F, SPRR3]
GO:0019731	antibacterial humoral response	GO_BiologicalProcess-EBI-UniProt-GOA-ACAP-ARAP_13.05.2021_00h00	0.000381373	0.0137294	0.000491325	0.0039306	[4, 5, 6, 7]	Group09	7.57576	5	[FGB, PGC, PI3, PLA2G1B, RNASE7]
GO:0045104	intermediate filament cytoskeleton organization	GO_BiologicalProcess-EBI-UniProt-GOA-ACAP-ARAP_13.05.2021_00h00	3.08724e-08	1.69798e-06	3.08724e-08	3.70469e-07	[3, 6]	Group11	15.0943	8	[DES, KRT14, KRT16, KRT17, KRT6A, KRT6C, NEFL, PKP1]
GO:0030198	extracellular matrix organization	GO_BiologicalProcess-EBI-UniProt-GOA-ACAP-ARAP_13.05.2021_00h00	2.0222e-07	1.09199e-05	2.0222e-07	2.22442e-06	[5]	Group08	4.04494	18	[ADAMTS8, C6orf15, CAPNS2, CEL, COL17A1, COL7A1, CTSV, FERMT1, FGB, MMP1, MMP10, MMP11, MMP12, MMP13, SERPINB5, SPP1, TNNC1, TNXB]
GO:0007620	copulation	GO_BiologicalProcess-EBI-UniProt-GOA-ACAP-ARAP_13.05.2021_00h00	0.00159179	0.0413866	0.00159179	0.00477538	[4, 5, 6]	Group00	12	3	[EDNRB, PI3, SLC6A4]
GO:0050930	induction of positive chemotaxis	GO_BiologicalProcess-EBI-UniProt-GOA-ACAP-ARAP_13.05.2021_00h00	0.000337295	0.0124799	0.000337295	0.00303565	[5, 6, 7, 8]	Group01	20	3	[AGER, ARTN, VEGFD]
GO:0005344	oxygen carrier activity	GO_BiologicalProcess-EBI-UniProt-GOA-ACAP-ARAP_13.05.2021_00h00	0.000698829	0.0216637	0.000698829	0.0048918	[6]	Group02	15.7895	3	[HBA1, HBA2, HBB]
GO:0071300	cellular response to retinoic acid	GO_BiologicalProcess-EBI-UniProt-GOA-ACAP-ARAP_13.05.2021_00h00	0.0300091	0.0300091	0.0300091	0.0300091	[5, 6]	Group03	4.16667	3	[GJB3, SLC6A4, TNNC1]
GO:0030299	intestinal cholesterol absorption	GO_BiologicalProcess-EBI-UniProt-GOA-ACAP-ARAP_13.05.2021_00h00	0.000698829	0.0216637	0.000698829	0.0048918	[4, 6, 7, 8]	Group04	15.7895	3	[AKR1C1, APOA2, CEL]
GO:0031103	axon regeneration	GO_BiologicalProcess-EBI-UniProt-GOA-ACAP-ARAP_13.05.2021_00h00	0.0162871	0.0325741	0.0162871	0.0325741	[5, 7, 8, 10, 11, 12]	Group05	5.26316	3	[NEFL, SPP1, TNNC1]
GO:0042633	hair cycle	GO_BiologicalProcess-EBI-UniProt-GOA-ACAP-ARAP_13.05.2021_00h00	0.000745847	0.0223754	0.000745847	0.00447508	[3]	Group06	5.21739	6	[FERMT1, FOXE1, KRT14, KRT16, KRT17, SOX21]
GO:0048565	digestive tract development	GO_BiologicalProcess-EBI-UniProt-GOA-ACAP-ARAP_13.05.2021_00h00	0.00158371	0.0427601	0.00158371	0.00633483	[4, 5, 6]	Group07	4.51128	6	[ASCL1, CLDN18, EDNRB, FOXE1, SIX2, TCF21]
GO:0022617	extracellular matrix disassembly	GO_BiologicalProcess-EBI-UniProt-GOA-ACAP-ARAP_13.05.2021_00h00	2.1899e-06	0.000111685	2.0222e-07	2.22442e-06	[5, 6]	Group08	8.79121	8	[CAPNS2, CEL, CTSV, MMP1, MMP10, MMP11, MMP12, MMP13]
GO:0019730	antimicrobial humoral response	GO_BiologicalProcess-EBI-UniProt-GOA-ACAP-ARAP_13.05.2021_00h00	0.000491325	0.0167051	0.000491325	0.0039306	[3, 4, 5]	Group09	4.72973	7	[FGB, KRT6A, PGC, PI3, PLA2G1B, RNASE7, S100A7]
GO:0061844	antimicrobial humoral immune response mediated by antimicrobial peptide	GO_BiologicalProcess-EBI-UniProt-GOA-ACAP-ARAP_13.05.2021_00h00	0.00109065	0.0305382	0.000491325	0.0039306	[4, 5, 6]	Group09	6.0241	5	[KRT6A, PGC, PLA2G1B, RNASE7, S100A7]
GO:0001890	placenta development	GO_BiologicalProcess-EBI-UniProt-GOA-ACAP-ARAP_13.05.2021_00h00	0.000698343	0.022347	0.00145188	0.00725938	[4, 5, 6, 7]	Group10	4.4586	7	[CTSV, GJB2, GJB3, GJB5, MMP12, SOX15, SPP1]
GO:0046697	decidualization	GO_BiologicalProcess-EBI-UniProt-GOA-ACAP-ARAP_13.05.2021_00h00	0.00199679	0.047923	0.00145188	0.00725938	[3, 4, 5, 6, 7, 8, 9]	Group10	11.1111	3	[CTSV, GJB2, SPP1]
GO:0005243	gap junction channel activity	GO_BiologicalProcess-EBI-UniProt-GOA-ACAP-ARAP_13.05.2021_00h00	0.00159179	0.0413866	0.00145188	0.00725938	[7, 9]	Group10	12	3	[GJB2, GJB3, GJB5]
GO:0045109	intermediate filament organization	GO_BiologicalProcess-EBI-UniProt-GOA-ACAP-ARAP_13.05.2021_00h00	3.08916e-06	0.000154458	3.08724e-08	3.70469e-07	[4, 5, 7]	Group11	20	5	[DES, KRT14, KRT17, NEFL, PKP1]
GO:0045110	intermediate filament bundle assembly	GO_BiologicalProcess-EBI-UniProt-GOA-ACAP-ARAP_13.05.2021_00h00	2.74177e-05	0.00131605	3.08724e-08	3.70469e-07	[5, 6, 8]	Group11	42.8571	3	[KRT14, NEFL, PKP1]
GO:0030855	epithelial cell differentiation	GO_BiologicalProcess-EBI-UniProt-GOA-ACAP-ARAP_13.05.2021_00h00	3.5734e-14	2.0011e-12	1.05339e-19	1.47475e-18	[4, 5]	Group12	4.24757	35	[AKR1C1, AKR1C2, ASCL1, CNFN, CTSV, DLX5, DSC3, IVL, KRT13, KRT14, KRT15, KRT16, KRT17, KRT5, KRT6A, KRT6B, KRT6C, PI3, PKP1, POU3F1, S100A7, SFTPA1, SFTPA2, SIX2, SLC7A11, SPRR1A, SPRR1B, SPRR2A, SPRR2B, SPRR2D, SPRR2F, SPRR3, TCF21, TMEM100, UPK1B]
GO:0043588	skin development	GO_BiologicalProcess-EBI-UniProt-GOA-ACAP-ARAP_13.05.2021_00h00	6.76894e-16	3.99367e-14	1.05339e-19	1.47475e-18	[4, 5, 6]	Group12	6.43678	28	[CNFN, CTSV, DSC3, FERMT1, FOXE1, GJB3, IVL, KRT13, KRT14, KRT15, KRT16, KRT17, KRT5, KRT6A, KRT6B, KRT6C, PI3, PKP1, POU3F1, S100A7, SOX21, SPRR1A, SPRR1B, SPRR2A, SPRR2B, SPRR2D, SPRR2F, SPRR3]
GO:0031424	keratinization	GO_BiologicalProcess-EBI-UniProt-GOA-ACAP-ARAP_13.05.2021_00h00	4.74346e-15	2.70377e-13	1.05339e-19	1.47475e-18	[2, 6, 7, 8]	Group12	9.05172	21	[CNFN, DSC3, IVL, KRT13, KRT14, KRT15, KRT16, KRT17, KRT5, KRT6A, KRT6B, KRT6C, PI3, PKP1, SPRR1A, SPRR1B, SPRR2A, SPRR2B, SPRR2D, SPRR2F, SPRR3]
GO:0030216	keratinocyte differentiation	GO_BiologicalProcess-EBI-UniProt-GOA-ACAP-ARAP_13.05.2021_00h00	1.85869e-15	1.07804e-13	1.05339e-19	1.47475e-18	[5, 6, 7]	Group12	7.69231	24	[CNFN, CTSV, DSC3, IVL, KRT13, KRT14, KRT15, KRT16, KRT17, KRT5, KRT6A, KRT6B, KRT6C, PI3, PKP1, POU3F1, S100A7, SPRR1A, SPRR1B, SPRR2A, SPRR2B, SPRR2D, SPRR2F, SPRR3]
GO:0051304	chromosome separation	GO_BiologicalProcess-EBI-UniProt-GOA-ACAP-ARAP_13.05.2021_00h00	0.0003358	0.0127604	2.94729e-06	2.94729e-05	[3, 4]	Group13	6.06061	6	[AURKB, CDC20, CDC6, CENPF, TOP2A, UBE2C]
GO:0051983	regulation of chromosome segregation	GO_BiologicalProcess-EBI-UniProt-GOA-ACAP-ARAP_13.05.2021_00h00	0.000212417	0.00892152	2.94729e-06	2.94729e-05	[3, 4]	Group13	6.59341	6	[AURKB, CDC20, CDC6, CENPF, KIF2C, UBE2C]
GO:0007052	mitotic spindle organization	GO_BiologicalProcess-EBI-UniProt-GOA-ACAP-ARAP_13.05.2021_00h00	0.000113741	0.0050046	2.94729e-06	2.94729e-05	[4, 5, 6, 8]	Group13	4.5	9	[AURKB, BIRC5, CDC20, CENPF, KIF2C, MYBL2, NEK2, RNASE7, TPX2]
GO:0051225	spindle assembly	GO_BiologicalProcess-EBI-UniProt-GOA-ACAP-ARAP_13.05.2021_00h00	0.00220621	0.0485367	2.94729e-06	2.94729e-05	[4, 5, 6, 8]	Group13	4.22535	6	[AURKB, CCNB2, CDC20, MYBL2, NEK2, TPX2]
GO:0000070	mitotic sister chromatid segregation	GO_BiologicalProcess-EBI-UniProt-GOA-ACAP-ARAP_13.05.2021_00h00	0.000543718	0.0179427	2.94729e-06	2.94729e-05	[4, 5, 6, 7, 8]	Group13	4.06091	8	[AURKB, CDC20, CDC6, CENPF, CEP55, KIF2C, NEK2, UBE2C]
GO:0007091	metaphase/anaphase transition of mitotic cell cycle	GO_BiologicalProcess-EBI-UniProt-GOA-ACAP-ARAP_13.05.2021_00h00	0.000306789	0.0119648	2.94729e-06	2.94729e-05	[5, 6, 7, 8, 9, 10, 11]	Group13	7.93651	5	[AURKB, CDC20, CDC6, CENPF, UBE2C]
GO:0030071	regulation of mitotic metaphase/anaphase transition	GO_BiologicalProcess-EBI-UniProt-GOA-ACAP-ARAP_13.05.2021_00h00	0.000263599	0.0105439	2.94729e-06	2.94729e-05	[6, 7, 8, 9, 10, 11, 12]	Group13	8.19672	5	[AURKB, CDC20, CDC6, CENPF, UBE2C]
GO:0006766	vitamin metabolic process	GO_BiologicalProcess-EBI-UniProt-GOA-ACAP-ARAP_13.05.2021_00h00	0.00244998	0.0489997	2.3382e-08	3.03965e-07	[3]	Group14	4.13793	6	[CYP24A1, CYP4F11, CYP4F3, KRT17, PSAT1, SLC2A1]
GO:0034754	cellular hormone metabolic process	GO_BiologicalProcess-EBI-UniProt-GOA-ACAP-ARAP_13.05.2021_00h00	0.000106835	0.00480756	2.3382e-08	3.03965e-07	[3, 5]	Group14	5.16129	8	[ADH1B, ADH7, AKR1B10, AKR1C1, AKR1C2, CRABP2, HSD17B6, SPP1]
GO:1901661	quinone metabolic process	GO_BiologicalProcess-EBI-UniProt-GOA-ACAP-ARAP_13.05.2021_00h00	1.12371e-06	5.84329e-05	2.3382e-08	3.03965e-07	[4]	Group14	16.2162	6	[ADH7, AKR1B10, AKR1C1, AKR1C2, CYP4F11, CYP4F3]
GO:0034308	primary alcohol metabolic process	GO_BiologicalProcess-EBI-UniProt-GOA-ACAP-ARAP_13.05.2021_00h00	4.86131e-05	0.00228481	2.3382e-08	3.03965e-07	[4, 5]	Group14	6.86275	7	[ADH1B, ADH7, AKR1B10, AKR1C1, AKR1C2, ALDH3B2, GPD1]
GO:0044598	doxorubicin metabolic process	GO_BiologicalProcess-EBI-UniProt-GOA-ACAP-ARAP_13.05.2021_00h00	6.48998e-05	0.00298539	2.3382e-08	3.03965e-07	[3, 4, 5, 6]	Group14	33.3333	3	[AKR1B10, AKR1C1, AKR1C2]
GO:0046164	alcohol catabolic process	GO_BiologicalProcess-EBI-UniProt-GOA-ACAP-ARAP_13.05.2021_00h00	0.00225746	0.0474067	2.3382e-08	3.03965e-07	[4, 5]	Group14	6.77966	4	[ADH7, AKR1B10, ALDH3B2, CEL]
GO:0044597	daunorubicin metabolic process	GO_BiologicalProcess-EBI-UniProt-GOA-ACAP-ARAP_13.05.2021_00h00	6.48998e-05	0.00298539	2.3382e-08	3.03965e-07	[3, 4, 5, 7]	Group14	33.3333	3	[AKR1B10, AKR1C1, AKR1C2]
GO:0042363	fat-soluble vitamin catabolic process	GO_BiologicalProcess-EBI-UniProt-GOA-ACAP-ARAP_13.05.2021_00h00	0.000214955	0.00881316	2.3382e-08	3.03965e-07	[5]	Group14	23.0769	3	[CYP24A1, CYP4F11, CYP4F3]
GO:0006067	ethanol metabolic process	GO_BiologicalProcess-EBI-UniProt-GOA-ACAP-ARAP_13.05.2021_00h00	0.00108797	0.0315512	2.3382e-08	3.03965e-07	[5, 6]	Group14	13.6364	3	[ADH1B, ADH7, ALDH3B2]
GO:0006690	icosanoid metabolic process	GO_BiologicalProcess-EBI-UniProt-GOA-ACAP-ARAP_13.05.2021_00h00	0.00164533	0.0411332	2.3382e-08	3.03965e-07	[6]	Group14	4.47761	6	[AKR1C1, AKR1C2, CYP4F11, CYP4F3, GGTLC1, PLA2G1B]
GO:0042572	retinol metabolic process	GO_BiologicalProcess-EBI-UniProt-GOA-ACAP-ARAP_13.05.2021_00h00	0.0133972	0.0401916	2.3382e-08	3.03965e-07	[4, 5, 6, 8, 9]	Group14	5.66038	3	[ADH1B, ADH7, AKR1B10]
GO:0006691	leukotriene metabolic process	GO_BiologicalProcess-EBI-UniProt-GOA-ACAP-ARAP_13.05.2021_00h00	0.000426337	0.0149218	2.3382e-08	3.03965e-07	[7]	Group14	10.5263	4	[CYP4F11, CYP4F3, GGTLC1, PLA2G1B]
GO:0001523	retinoid metabolic process	GO_BiologicalProcess-EBI-UniProt-GOA-ACAP-ARAP_13.05.2021_00h00	0.000158685	0.00682344	2.3382e-08	3.03965e-07	[7, 8]	Group14	5.69106	7	[ADH1B, ADH7, AKR1B10, AKR1C1, APOA2, CRABP2, GPIHBP1]
*% Associated Genes indicates percentage of genes found from the input gene lists
**Nr. Genes denotes number of genes.

## Sheet: NSCLC_GO_BP
ID	Term	Ontology Source	Term PValue	Term PValue Corrected with Bonferroni step down	Group PValue	Group PValue Corrected with Bonferroni step down	GOLevels	GOGroups	% Associated Genes*	Nr. Genes**	Associated Genes Found
GO:0032612	interleukin-1 production	GO_BiologicalProcess-EBI-UniProt-GOA-ACAP-ARAP_13.05.2021_00h00	0.000100572	0.00372115	1.05087e-05	0.000115596	[3, 6]	Group13	5.83333	7	[ACP5, AGER, CALCA, CD36, EGR1, MEFV, NLRC4]
GO:0070268	cornification	GO_BiologicalProcess-EBI-UniProt-GOA-ACAP-ARAP_13.05.2021_00h00	6.03368e-15	2.53415e-13	1.96399e-07	2.74959e-06	[3, 4, 7, 8, 9]	Group11	13.7931	16	[DSP, IVL, KRT13, KRT14, KRT15, KRT16, KRT17, KRT6A, KRT6B, PI3, PKP1, SPRR1A, SPRR1B, SPRR2A, SPRR2D, SPRR3]
GO:0002685	regulation of leukocyte migration	GO_BiologicalProcess-EBI-UniProt-GOA-ACAP-ARAP_13.05.2021_00h00	0.000191374	0.00612397	6.32165e-06	7.58598e-05	[3, 4, 5, 6, 7]	Group10	4	9	[AGER, CCL24, CXCL14, DAPK2, JAM2, MDK, SELE, SLIT2, VEGFD]
GO:0032655	regulation of interleukin-12 production	GO_BiologicalProcess-EBI-UniProt-GOA-ACAP-ARAP_13.05.2021_00h00	0.00022735	0.0068205	2.84936e-05	0.000284936	[4, 5, 6, 7]	Group09	8.06452	5	[ACP5, AGER, CD36, MDK, MEFV]
GO:1903034	regulation of response to wounding	GO_BiologicalProcess-EBI-UniProt-GOA-ACAP-ARAP_13.05.2021_00h00	0.000183787	0.00606498	0.000277561	0.00194293	[4, 5]	Group08	4.54545	8	[A2M, CD36, F8, FGB, MDK, PLAU, SPP1, WFDC1]
GO:0010811	positive regulation of cell-substrate adhesion	GO_BiologicalProcess-EBI-UniProt-GOA-ACAP-ARAP_13.05.2021_00h00	0.00020001	0.00620031	0.00020001	0.00160008	[4, 5, 6]	Group07	5.22388	7	[ABI3BP, CASS4, CD36, FGB, MDK, MYADM, TEK]
GO:0055021	regulation of cardiac muscle tissue growth	GO_BiologicalProcess-EBI-UniProt-GOA-ACAP-ARAP_13.05.2021_00h00	0.0186988	0.0373977	0.00210722	0.00632165	[4, 5, 6, 7, 8, 9]	Group06	4.7619	3	[PDZD2, PI16, TGFBR3]
GO:0046849	bone remodeling	GO_BiologicalProcess-EBI-UniProt-GOA-ACAP-ARAP_13.05.2021_00h00	0.000355796	0.00996229	0.00015806	0.00142254	[3]	Group05	5.71429	6	[ACP5, CALCA, DCSTAMP, MDK, PTH1R, SPP1]
GO:0042448	progesterone metabolic process	GO_BiologicalProcess-EBI-UniProt-GOA-ACAP-ARAP_13.05.2021_00h00	0.000514422	0.0138894	0.000327386	0.00196431	[4, 5, 6, 7]	Group04	16.6667	3	[AKR1C1, AKR1C2, EGR1]
GO:0007565	female pregnancy	GO_BiologicalProcess-EBI-UniProt-GOA-ACAP-ARAP_13.05.2021_00h00	0.000118013	0.00424848	1.22685e-06	1.5949e-05	[3, 4]	Group12	4.2654	9	[CALCA, FOS, FOSB, GJB2, MMP9, SCGB1A1, SLC2A1, SPP1, TPPP3]
GO:0002040	sprouting angiogenesis	GO_BiologicalProcess-EBI-UniProt-GOA-ACAP-ARAP_13.05.2021_00h00	0.00101399	0.0233218	0.00101399	0.00506996	[4, 5, 6, 7, 8, 9, 10]	Group00	4.6875	6	[CLEC14A, KLF2, RHOJ, SLIT2, TEK, VEGFD]
GO:1901216	positive regulation of neuron death	GO_BiologicalProcess-EBI-UniProt-GOA-ACAP-ARAP_13.05.2021_00h00	0.00192999	0.0366698	0.00192999	0.00771996	[4, 5, 6]	Group01	5.05051	5	[ASCL1, EGR1, FOS, NQO1, PDZD2]
GO:0007091	metaphase/anaphase transition of mitotic cell cycle	GO_BiologicalProcess-EBI-UniProt-GOA-ACAP-ARAP_13.05.2021_00h00	0.0186988	0.0373977	0.0186988	0.0186988	[5, 6, 7, 8, 9, 10, 11]	Group02	4.7619	3	[CDC20, UBE2C, ZWINT]
GO:0042698	ovulation cycle	GO_BiologicalProcess-EBI-UniProt-GOA-ACAP-ARAP_13.05.2021_00h00	0.00497262	0.0497262	0.00497262	0.00994524	[2, 3, 4]	Group03	5.19481	4	[EGR1, HAS1, MDK, SLIT2]
GO:0006693	prostaglandin metabolic process	GO_BiologicalProcess-EBI-UniProt-GOA-ACAP-ARAP_13.05.2021_00h00	0.00126887	0.0279152	0.000327386	0.00196431	[7, 8, 10]	Group04	7.54717	4	[AKR1C1, AKR1C2, CBR1, PTGDS]
GO:0034103	regulation of tissue remodeling	GO_BiologicalProcess-EBI-UniProt-GOA-ACAP-ARAP_13.05.2021_00h00	0.000926918	0.022246	0.00015806	0.00142254	[3, 4]	Group05	5.95238	5	[ABI3BP, CALCA, DCSTAMP, MDK, SPP1]
GO:0046620	regulation of organ growth	GO_BiologicalProcess-EBI-UniProt-GOA-ACAP-ARAP_13.05.2021_00h00	0.00210722	0.0379299	0.00210722	0.00632165	[3, 4, 5]	Group06	4.9505	5	[IGF2, PDZD2, PI16, TGFBR3, WWC2]
GO:1900026	positive regulation of substrate adhesion-dependent cell spreading	GO_BiologicalProcess-EBI-UniProt-GOA-ACAP-ARAP_13.05.2021_00h00	0.00080556	0.020139	0.00020001	0.00160008	[5, 6, 7, 8]	Group07	8.51064	4	[CASS4, FGB, MDK, MYADM]
GO:0072378	blood coagulation, fibrin clot formation	GO_BiologicalProcess-EBI-UniProt-GOA-ACAP-ARAP_13.05.2021_00h00	0.00311882	0.0499011	0.000277561	0.00194293	[3, 4, 5, 6]	Group08	9.09091	3	[A2M, F8, FGB]
GO:0061041	regulation of wound healing	GO_BiologicalProcess-EBI-UniProt-GOA-ACAP-ARAP_13.05.2021_00h00	0.00166674	0.0350015	0.000277561	0.00194293	[5, 6]	Group08	4.25532	6	[A2M, CD36, F8, FGB, PLAU, WFDC1]
GO:0006809	nitric oxide biosynthetic process	GO_BiologicalProcess-EBI-UniProt-GOA-ACAP-ARAP_13.05.2021_00h00	0.000742675	0.0193096	2.84936e-05	0.000284936	[5]	Group09	6.25	5	[ACP5, CD36, HBB, KLF2, NQO1]
GO:0045428	regulation of nitric oxide biosynthetic process	GO_BiologicalProcess-EBI-UniProt-GOA-ACAP-ARAP_13.05.2021_00h00	0.00227202	0.0386244	2.84936e-05	0.000284936	[5, 6]	Group09	6.45161	4	[ACP5, CD36, HBB, KLF2]
GO:0002687	positive regulation of leukocyte migration	GO_BiologicalProcess-EBI-UniProt-GOA-ACAP-ARAP_13.05.2021_00h00	0.000310849	0.00901461	6.32165e-06	7.58598e-05	[3, 4, 5, 6, 7, 8]	Group10	4.86111	7	[AGER, CCL24, CXCL14, DAPK2, JAM2, MDK, VEGFD]
GO:0032655	regulation of interleukin-12 production	GO_BiologicalProcess-EBI-UniProt-GOA-ACAP-ARAP_13.05.2021_00h00	0.00022735	0.0068205	6.32165e-06	7.58598e-05	[4, 5, 6, 7]	Group10	8.06452	5	[ACP5, AGER, CD36, MDK, MEFV]
GO:0002691	regulation of cellular extravasation	GO_BiologicalProcess-EBI-UniProt-GOA-ACAP-ARAP_13.05.2021_00h00	0.00432758	0.0476033	6.32165e-06	7.58598e-05	[4, 5, 6, 7, 8]	Group10	8.10811	3	[AGER, MDK, SELE]
GO:0071677	positive regulation of mononuclear cell migration	GO_BiologicalProcess-EBI-UniProt-GOA-ACAP-ARAP_13.05.2021_00h00	0.0228536	0.0228536	6.32165e-06	7.58598e-05	[4, 5, 6, 7, 8, 9]	Group10	4.41176	3	[AGER, CXCL14, JAM2]
GO:0008544	epidermis development	GO_BiologicalProcess-EBI-UniProt-GOA-ACAP-ARAP_13.05.2021_00h00	1.86563e-08	7.6491e-07	1.96399e-07	2.74959e-06	[4]	Group11	4.03226	20	[CRABP2, DSP, FOXE1, IVL, KRT13, KRT14, KRT15, KRT16, KRT17, KRT6A, KRT6B, PI3, PKP1, SPRR1A, SPRR1B, SPRR2A, SPRR2D, SPRR3, SVEP1, ZFP36]
GO:0045104	intermediate filament cytoskeleton organization	GO_BiologicalProcess-EBI-UniProt-GOA-ACAP-ARAP_13.05.2021_00h00	7.42837e-06	0.000289706	1.96399e-07	2.74959e-06	[3, 6]	Group11	11.3208	6	[DSP, KRT14, KRT16, KRT17, KRT6A, PKP1]
GO:0043588	skin development	GO_BiologicalProcess-EBI-UniProt-GOA-ACAP-ARAP_13.05.2021_00h00	6.85695e-08	2.74278e-06	1.96399e-07	2.74959e-06	[4, 5, 6]	Group11	4.13793	18	[DSP, FOXE1, IVL, KRT13, KRT14, KRT15, KRT16, KRT17, KRT6A, KRT6B, PI3, PKP1, SPRR1A, SPRR1B, SPRR2A, SPRR2D, SPRR3, ZFP36]
GO:0045109	intermediate filament organization	GO_BiologicalProcess-EBI-UniProt-GOA-ACAP-ARAP_13.05.2021_00h00	6.65343e-05	0.0025283	1.96399e-07	2.74959e-06	[4, 5, 7]	Group11	16	4	[DSP, KRT14, KRT17, PKP1]
GO:0007566	embryo implantation	GO_BiologicalProcess-EBI-UniProt-GOA-ACAP-ARAP_13.05.2021_00h00	0.000128505	0.00449769	1.22685e-06	1.5949e-05	[2, 3, 4, 5]	Group12	9.09091	5	[CALCA, MMP9, SCGB1A1, SPP1, TPPP3]
GO:1901654	response to ketone	GO_BiologicalProcess-EBI-UniProt-GOA-ACAP-ARAP_13.05.2021_00h00	0.000161736	0.00549902	1.22685e-06	1.5949e-05	[4]	Group12	4.09091	9	[AKR1C2, FOS, FOSB, GJB2, KLF2, NQO1, SLIT2, SPP1, TGFBR3]
GO:0046697	decidualization	GO_BiologicalProcess-EBI-UniProt-GOA-ACAP-ARAP_13.05.2021_00h00	0.00173866	0.0347732	1.22685e-06	1.5949e-05	[3, 4, 5, 6, 7, 8, 9]	Group12	11.1111	3	[GJB2, SPP1, TPPP3]
GO:0051384	response to glucocorticoid	GO_BiologicalProcess-EBI-UniProt-GOA-ACAP-ARAP_13.05.2021_00h00	0.000183787	0.00606498	1.22685e-06	1.5949e-05	[6, 7]	Group12	4.54545	8	[ALDH3A1, FOS, FOSB, GJB2, MDK, SCGB1A1, SLIT2, ZFP36]
GO:0032652	regulation of interleukin-1 production	GO_BiologicalProcess-EBI-UniProt-GOA-ACAP-ARAP_13.05.2021_00h00	0.000100572	0.00372115	1.05087e-05	0.000115596	[4, 5, 6, 7]	Group13	5.83333	7	[ACP5, AGER, CALCA, CD36, EGR1, MEFV, NLRC4]
GO:0032655	regulation of interleukin-12 production	GO_BiologicalProcess-EBI-UniProt-GOA-ACAP-ARAP_13.05.2021_00h00	0.00022735	0.0068205	1.05087e-05	0.000115596	[4, 5, 6, 7]	Group13	8.06452	5	[ACP5, AGER, CD36, MDK, MEFV]
GO:0045428	regulation of nitric oxide biosynthetic process	GO_BiologicalProcess-EBI-UniProt-GOA-ACAP-ARAP_13.05.2021_00h00	0.00227202	0.0386244	1.05087e-05	0.000115596	[5, 6]	Group13	6.45161	4	[ACP5, CD36, HBB, KLF2]
GO:0002691	regulation of cellular extravasation	GO_BiologicalProcess-EBI-UniProt-GOA-ACAP-ARAP_13.05.2021_00h00	0.00432758	0.0476033	1.05087e-05	0.000115596	[4, 5, 6, 7, 8]	Group13	8.10811	3	[AGER, MDK, SELE]
GO:0032732	positive regulation of interleukin-1 production	GO_BiologicalProcess-EBI-UniProt-GOA-ACAP-ARAP_13.05.2021_00h00	0.000742675	0.0193096	1.05087e-05	0.000115596	[4, 5, 6, 7, 8]	Group13	6.25	5	[AGER, CALCA, CD36, EGR1, NLRC4]
*% Associated Genes indicates percentage of genes found from the input gene lists
**Nr. Genes denotes number of genes.
