# Supplementary material for: Deep-Learning Algorithm and Concomitant Biomarker Identification for NSCLC Prediction Using Multi-Omics Data Integration
Source: Biomolecules. 2022 Dec 8;12(12):1839. doi: 10.3390/biom12121839 (PMC9775093; doi:10.3390/biom12121839)
Supplement: Supplementary file 1 [file biomolecules-12-01839-s001.zip › Table S3.xlsx]

## Sheet: Major DNA methyl. features
Evaluation metrics	This study	Different feature selection methods
		CNN	Logistic regression	Naïve Bayesian
Macro F1 score	0.937 ± 0.034	0.891 ± 0.031	0.837 ± 0.111	0.740 ± 0.123
Weighted F1 score	0.983 ± 0.009	0.972 ± 0.008	0.944 ± 0.050	0.900 ± 0.058
Accuracy	0.982 ± 0.010	0.971 ± 0.010	0.931 ± 0.068	0.871 ± 0.081
Precision	1.000 ± 0.000	0.992 ± 0.009	1.000 ± 0.000	0.996 ± 0.004
Sensitivity	0.981 ± 0.010	0.926 ± 0.073	0.866 ± 0.090	0.976 ± 0.015
Specificity	1.000 ± 0.000	0.892 ± 0.142	1.000 ± 0.000	0.950 ± 0.062
AUC of ROC	0.994 ± 0.005	0.998 ± 0.001	0.999 ± 0.001	0.996 ± 0.004
