# Supplementary material for: Deep-Learning Algorithm and Concomitant Biomarker Identification for NSCLC Prediction Using Multi-Omics Data Integration
Source: Biomolecules. 2022 Dec 8;12(12):1839. doi: 10.3390/biom12121839 (PMC9775093; doi:10.3390/biom12121839)
Supplement: Supplementary file 1 [file biomolecules-12-01839-s001.zip › Table S4.xlsx]

## Sheet: Predicted labels
	0	28
	1	409
	No. of test sample		1	2	3	4	5	6	7	8	9	10	11	12	13	14	15	16	17	18	19	20	21	22	23	24	25	26	27	28	29	30	31	32	33	34	35	36	37	38	39	40	41	42	43	44	45	46	47
	TCGA ID		TCGA-86-8076-01	TCGA-34-5234-01	TCGA-60-2704-01	TCGA-S2-AA1A-01	TCGA-55-7816-01	TCGA-78-7155-01	TCGA-38-A44F-01	TCGA-97-8171-01	TCGA-MP-A4T7-01	TCGA-49-4488-01	TCGA-91-8499-01	TCGA-75-7027-01	TCGA-98-8022-01	TCGA-49-AAQV-01	TCGA-60-2703-01	TCGA-33-4582-01	TCGA-44-7671-01	TCGA-85-A4PA-01	TCGA-55-6968-01	TCGA-44-2656-01	TCGA-55-7914-01	TCGA-55-8089-01	TCGA-91-6831-01	TCGA-55-8508-01	TCGA-90-A59Q-01	TCGA-77-A5GH-01	TCGA-55-8621-01	TCGA-97-A4M3-01	TCGA-18-3417-01	TCGA-52-7810-01	TCGA-44-6148-11	TCGA-64-5775-01	TCGA-39-5027-01	TCGA-85-6561-01	TCGA-L9-A5IP-01	TCGA-90-6837-01	TCGA-MP-A5C7-01	TCGA-55-8097-01	TCGA-22-5492-01	TCGA-MP-A4TA-01	TCGA-44-6146-01	TCGA-86-8673-01	TCGA-56-8201-01	TCGA-77-7139-01	TCGA-MP-A4TC-01	TCGA-52-7809-01	TCGA-05-4384-01
	True label (0: Non-cancer / 1: Cancer)		1	1	1	1	1	1	1	1	1	1	1	1	1	1	1	1	1	1	1	1	1	1	1	1	1	1	1	1	1	1	0	1	1	1	1	1	1	1	1	1	1	1	1	1	1	1	1
	Fold 1, Predicted label	This study	1	1	1	1	1	1	1	1	1	1	1	1	1	1	1	1	1	1	1	1	1	1	1	1	1	1	1	1	1	1	0	1	1	1	1	1	1	1	1	1	1	1	1	1	1	1	1
		CNN	1	0	1	1	1	1	1	1	1	1	1	1	1	1	1	1	1	1	1	1	1	1	1	1	1	1	1	1	1	1	0	1	1	1	1	1	1	1	1	1	1	1	1	1	1	1	0
		Logistic Regression	1	1	1	1	1	1	1	1	1	1	1	1	1	1	1	1	1	1	1	1	1	1	1	1	1	1	1	1	1	1	0	1	1	1	1	1	1	1	1	1	1	1	1	1	1	1	1
		Naïve Bayes	1	1	1	1	1	1	1	1	1	1	1	1	1	1	1	1	1	1	1	1	1	1	1	1	1	1	1	1	1	1	0	1	1	1	1	1	1	1	1	1	1	1	1	1	1	1	1
	Fold 2, Predicted label	This study	1	1	1	1	1	1	1	1	1	1	1	1	1	1	1	1	1	1	1	1	1	1	1	1	1	1	1	1	1	1	0	1	1	1	1	1	1	1	1	1	1	1	1	1	1	1	1
		CNN	1	0	1	1	1	1	1	1	1	1	1	1	1	1	1	1	1	1	1	1	1	1	1	1	1	1	1	1	1	1	0	1	1	1	1	1	1	1	1	1	1	1	1	1	1	1	1
		Logistic Regression	1	1	0	1	1	1	1	0	0	1	1	1	0	0	1	1	1	1	0	0	1	0	1	1	1	1	1	1	1	1	0	1	0	0	1	1	1	0	1	0	1	1	1	0	1	1	1
		Naïve Bayes	1	1	1	1	1	1	1	1	1	0	1	1	1	1	1	1	1	1	1	1	1	1	1	0	1	0	1	1	1	1	0	1	1	1	1	1	1	1	1	1	1	1	1	1	1	1	1
	Fold 3, Predicted label	This study	1	1	1	1	1	1	1	1	1	1	1	1	1	1	1	1	1	1	1	1	1	1	1	0	1	1	1	1	1	1	0	1	1	1	1	1	1	1	1	1	1	1	1	1	1	1	1
		CNN	1	1	1	1	1	1	1	1	0	1	1	1	1	1	1	1	1	1	1	1	1	1	1	1	1	1	1	1	1	1	0	1	1	1	1	1	1	1	1	1	1	1	1	1	1	1	1
		Logistic Regression	1	1	1	1	1	1	1	1	1	1	0	1	1	1	1	0	1	1	1	1	1	1	1	1	1	1	1	1	1	1	0	1	1	1	1	1	1	1	1	1	1	1	1	1	1	1	1
		Naïve Bayes	1	1	1	0	0	1	0	1	1	1	1	1	1	1	0	1	1	1	0	1	0	1	0	0	1	1	1	1	1	1	0	1	1	0	1	1	1	1	1	1	1	1	1	1	1	1	1
	Fold 4, Predicted label	This study	1	1	1	1	1	1	1	1	1	1	1	1	1	1	1	1	1	1	1	1	1	1	1	1	1	1	1	1	1	0	0	1	1	1	1	1	1	1	1	1	1	1	1	1	1	1	1
		CNN	1	1	1	1	1	1	1	1	1	1	1	1	1	1	1	1	1	1	1	1	1	1	1	1	1	1	1	1	1	1	1	1	1	1	1	1	1	1	1	1	1	1	1	1	1	1	1
		Logistic Regression	1	1	1	1	1	0	1	1	1	1	1	1	1	1	1	0	1	1	1	1	1	1	1	1	1	1	1	1	1	1	0	1	1	0	1	1	1	1	1	1	0	1	1	1	1	1	1
		Naïve Bayes	0	0	1	0	1	1	0	1	1	1	1	0	0	1	0	0	1	1	1	1	0	1	0	1	0	1	1	1	1	1	0	1	1	1	1	1	0	1	1	1	0	1	1	1	1	1	1
	Fold 5, Predicted label	This study	1	1	1	1	1	1	1	1	1	1	1	1	1	1	1	1	1	1	1	1	1	1	1	1	1	1	1	1	1	1	0	1	1	1	1	1	1	1	1	1	1	1	1	1	1	1	1
		CNN	1	1	1	1	1	1	1	1	1	1	1	1	1	1	1	1	1	1	1	1	1	1	1	1	1	1	1	1	1	1	1	1	1	1	1	1	1	1	1	1	1	1	1	1	1	1	1
		Logistic Regression	1	1	1	1	1	1	1	1	1	1	1	1	0	1	1	1	1	1	1	1	1	1	1	1	1	1	1	1	0	1	0	1	0	1	1	1	1	1	1	1	1	1	1	1	1	1	1
		Naïve Bayes	0	1	1	0	1	1	1	1	1	1	1	1	1	1	1	0	1	0	0	1	0	1	1	1	1	1	1	1	1	1	0	1	1	1	1	1	1	1	1	0	1	1	1	1	1	1	0
			10	24	26	50	139
			151	155	164	174	199
			220	225	260	264	282
			283	347	383
[truncated: 390 more columns]

## Sheet: Confusion matrices
		Models
	Folds	This study			CNN			Logistic Regression			Naïve Bayes
	1	28	0		28	0		28	0		24	4
		12	397		21	388		11	398		3	406
															Predicted values
	2	28	0		28	0		28	0		25	3		Actual values	TN	FP
		9	400		7	402		88	321		18	391			FN	TP
	3	28	0		28	0		28	0		28	0
		12	397		12	397		7	402		85	324
	4	28	0		23	5		28	0		28	0
		4	405		6	403		31	378		71	338
	5	28	0		18	10		28	0		28	0
		1	408		2	407		13	396		96	313
